# Supplementary material for: Octa-μ3-selenido-penta­kis­(tri­ethyl­phos­phane-κP)(tri­methyl­aceto­nitrile-κN)-octa­hedro-hexa­rhenium(III) bis­(hexa­fluorido­anti­monate) tri­methyl­aceto­nitrile monosolvate
Source: Acta Crystallogr Sect E Struct Rep Online. 2014 Jun 4;70(Pt 7):m242–3. doi: 10.1107/S1600536814011982 (PMC4120548; doi:10.1107/S1600536814011982)
Supplement: Supplementary file 1 [file e-70-0m242-sup1.cif]

##############################################################################
#                                                                            #
# This CIF contains the data in a paper accepted for publication in          #
# Acta Crystallographica Section E. It conforms to the requirements of       #
# Notes for Authors for Acta Crystallographica Section E, and has been       #
# peer reviewed under the auspices of the IUCr Commission on Journals.       #
#                                                                            #
# Full details of the Crystallographic Information File format               #
# are given in the paper "The Crystallographic Information File (CIF):       #
# a New Standard Archive File for Crystallography" by S. R. Hall, F. H.      #
# Allen and I. D. Brown [Acta Cryst. (1991), A47, 655-685].                  #
#                                                                            #
# The current version of the core CIF dictionary is obtainable from          #
# ftp://ftp.iucr.org/pub/cif_core.dic.                                       #
#                                                                            #
# Software is freely available for graphical display of the structure(s)     #
# in this CIF. For information consult the CIF software page                 #
# http://www.iucr.org/resources/cif/software.                                #
#                                                                            #
# This file may be used for bona fide research purposes within the           #
# scientific community so long as proper attribution is given to the journal # 
# article from which it was obtained.                                        #
#                                                                            #
##############################################################################
data_I
_audit_creation_method     SHELXL97
_database_code_depnum_ccdc_archive     'CCDC 1004865'
_chemical_name_systematic
;\
Octa-\m~3~-selenido-pentakis(triethylphosphane-\
\k<i>P</i>)(trimethylacetonitrile-\k<i>N</i>)-<i>octahedro</i>-hexarhenium(III)
bis(hexafluoridoantimonate) trimethylacetonitrile monosolvate
;
_chemical_name_common     ?
_chemical_formula_moiety     'C35 H84 N P5 Re6 Se8 2+, 2(F6 Sb -), C5 H9 N'
_chemical_formula_sum     'C40 H93 F12 N2 P5 Re6 Sb2 Se8'
_chemical_formula_iupac     '[Re6 Se8 (C5 H9 N) (C6 H15 P)5] (Sb F6)2, C5 H9 N'
_chemical_formula_weight     2977.39
_chemical_melting_point     ?
_symmetry_cell_setting     triclinic
_symmetry_space_group_name_H-M     'P -1'
_symmetry_space_group_name_Hall     '-P 1'
loop_
    _symmetry_equiv_pos_as_xyz
    'x, y, z'
    '-x, -y, -z'
_cell_length_a     14.3341(10)
_cell_length_b     16.6498(11)
_cell_length_c     17.0533(11)
_cell_angle_alpha     82.1570(10)
_cell_angle_beta     72.8590(10)
_cell_angle_gamma     71.6080(10)
_cell_volume     3686.3(4)
_cell_formula_units_Z     2
_cell_measurement_reflns_used     9836
_cell_measurement_theta_min     2.24
_cell_measurement_theta_max     27.51
_cell_measurement_temperature     173(2)
_exptl_crystal_description     prism
_exptl_crystal_colour     orange
_exptl_crystal_size_max     0.561
_exptl_crystal_size_mid     0.30
_exptl_crystal_size_min     0.25
_exptl_crystal_density_diffrn     2.682
_exptl_crystal_density_meas     ?
_exptl_crystal_density_method     'not measured'
_exptl_crystal_F_000     2708
_exptl_absorpt_coefficient_mu     14.646
_exptl_absorpt_correction_type     integration
_exptl_absorpt_process_details     '(SADABS; Bruker, 2008)'
_exptl_absorpt_correction_T_min     0.020
_exptl_absorpt_correction_T_max     0.104
_exptl_special_details
;
;
_diffrn_ambient_temperature     173(2)
_diffrn_radiation_type     MoK\a
_diffrn_radiation_wavelength     0.71073
_diffrn_radiation_source     ?
_diffrn_radiation_monochromator     graphite
_diffrn_measurement_device_type     'Bruker APEXII CCD'
_diffrn_measurement_method     '\w scans'
_diffrn_detector_area_resol_mean     ?
_diffrn_reflns_number     33157
_diffrn_reflns_av_R_equivalents     0.0177
_diffrn_reflns_av_sigmaI/netI     0.0254
_diffrn_reflns_theta_min     1.25
_diffrn_reflns_theta_max     27.54
_diffrn_reflns_theta_full     27.54
_diffrn_measured_fraction_theta_max     0.994
_diffrn_measured_fraction_theta_full     0.994
_diffrn_reflns_limit_h_min     -18
_diffrn_reflns_limit_h_max     18
_diffrn_reflns_limit_k_min     -21
_diffrn_reflns_limit_k_max     21
_diffrn_reflns_limit_l_min     -22
_diffrn_reflns_limit_l_max     22
_diffrn_standards_number     0
_diffrn_standards_interval_count     ?
_diffrn_standards_interval_time     ?
_diffrn_standards_decay_%     ?
_refine_special_details
;
;
_reflns_number_total     16902
_reflns_number_gt     14674
_reflns_threshold_expression     >2\s(I)
_refine_ls_structure_factor_coef     Fsqd
_refine_ls_matrix_type     full
_refine_ls_R_factor_all     0.0291
_refine_ls_R_factor_gt     0.0237
_refine_ls_wR_factor_gt     0.0541
_refine_ls_wR_factor_ref     0.0559
_refine_ls_goodness_of_fit_ref     1.078
_refine_ls_restrained_S_all     1.078
_refine_ls_number_reflns     16902
_refine_ls_number_parameters     676
_refine_ls_number_restraints     0
_refine_ls_hydrogen_treatment     constr
_refine_ls_weighting_scheme     calc
_refine_ls_weighting_details
        'calc w=1/[\s^2^(Fo^2^)+(0.0150P)^2^+11.3814P] where P=(Fo^2^+2Fc^2^)/3'
_atom_sites_solution_hydrogens     geom
_atom_sites_solution_primary     direct
_atom_sites_solution_secondary     difmap
_refine_ls_shift/su_max     0.023
_refine_ls_shift/su_mean     0.001
_refine_diff_density_max     3.096
_refine_diff_density_min     -1.92
_refine_ls_extinction_method     none
_refine_ls_extinction_coef     ?
loop_
    _atom_type_symbol
    _atom_type_description
    _atom_type_scat_dispersion_real
    _atom_type_scat_dispersion_imag
    _atom_type_scat_source
    'C' 'C' 0.0033 0.0016
                         'International Tables Vol C Tables 4.2.6.8 and 6.1.1.4'
    'H' 'H' 0.0000 0.0000
                         'International Tables Vol C Tables 4.2.6.8 and 6.1.1.4'
    'F' 'F' 0.0171 0.0103
                         'International Tables Vol C Tables 4.2.6.8 and 6.1.1.4'
    'N' 'N' 0.0061 0.0033
                         'International Tables Vol C Tables 4.2.6.8 and 6.1.1.4'
    'P' 'P' 0.1023 0.0942
                         'International Tables Vol C Tables 4.2.6.8 and 6.1.1.4'
    'Re' 'Re' -1.0185 7.231
                         'International Tables Vol C Tables 4.2.6.8 and 6.1.1.4'
    'Sb' 'Sb' -0.5866 1.5461
                         'International Tables Vol C Tables 4.2.6.8 and 6.1.1.4'
    'Se' 'Se' -0.0929 2.2259
                         'International Tables Vol C Tables 4.2.6.8 and 6.1.1.4'
_computing_data_collection     'APEX2 (Bruker, 2008)'
_computing_cell_refinement     'SAINT (Bruker, 2008)'
_computing_data_reduction     'SAINT (Bruker, 2008)'
_computing_structure_solution     'DIRDIF08 (Beurskens <i>et al.</i>, 2008)'
_computing_structure_refinement     'SHELXL97 (Sheldrick, 2008)'
_computing_molecular_graphics     'ORTEP-3 for Windows (Farrugia, 2012)'
_computing_publication_material     'WinGX (Farrugia, 2012)'
loop_
    _atom_site_type_symbol
    _atom_site_label
    _atom_site_fract_x
    _atom_site_fract_y
    _atom_site_fract_z
    _atom_site_U_iso_or_equiv
    _atom_site_adp_type
    _atom_site_calc_flag
    _atom_site_refinement_flags
    _atom_site_occupancy
    _atom_site_symmetry_multiplicity
    _atom_site_disorder_assembly
    _atom_site_disorder_group
    C C1 1.1228(4) 0.5555(3) 0.5509(3) 0.0418(13) Uani d . 1 1 . .
    H H1A 1.1501 0.5042 0.5195 0.063 Uiso calc R 1 1 . .
    H H1B 1.0646 0.5502 0.5969 0.063 Uiso calc R 1 1 . .
    H H1C 1.1759 0.5629 0.5721 0.063 Uiso calc R 1 1 . .
    C C2 1.0880(4) 0.6322(3) 0.4951(3) 0.0320(11) Uani d . 1 1 . .
    H H2A 1.0359 0.6229 0.4729 0.038 Uiso calc R 1 1 . .
    H H2B 1.1471 0.6354 0.448 0.038 Uiso calc R 1 1 . .
    C C3 1.1370(3) 0.7479(4) 0.5787(3) 0.0320(11) Uani d . 1 1 . .
    H H3A 1.114 0.8051 0.6003 0.038 Uiso calc R 1 1 . .
    H H3B 1.1473 0.7064 0.6251 0.038 Uiso calc R 1 1 . .
    C C4 1.2399(4) 0.7375(5) 0.5148(4) 0.0511(16) Uani d . 1 1 . .
    H H4A 1.2889 0.746 0.5401 0.077 Uiso calc R 1 1 . .
    H H4B 1.2317 0.7795 0.4692 0.077 Uiso calc R 1 1 . .
    H H4C 1.2651 0.6804 0.494 0.077 Uiso calc R 1 1 . .
    C C5 1.0268(4) 0.8076(3) 0.4538(3) 0.0282(10) Uani d . 1 1 . .
    H H5A 1.0926 0.7909 0.4112 0.034 Uiso calc R 1 1 . .
    H H5B 0.9734 0.8014 0.4312 0.034 Uiso calc R 1 1 . .
    C C6 1.0030(4) 0.9008(3) 0.4699(3) 0.0379(12) Uani d . 1 1 . .
    H H6A 1.0005 0.935 0.4186 0.057 Uiso calc R 1 1 . .
    H H6B 1.0563 0.9083 0.4908 0.057 Uiso calc R 1 1 . .
    H H6C 0.9369 0.9189 0.5106 0.057 Uiso calc R 1 1 . .
    C C7 0.7390(4) 1.0918(3) 0.6885(3) 0.0298(10) Uani d . 1 1 . .
    H H7A 0.8076 1.0669 0.652 0.036 Uiso calc R 1 1 . .
    H H7B 0.7127 1.1504 0.6669 0.036 Uiso calc R 1 1 . .
    C C8 0.7500(5) 1.0961(3) 0.7741(3) 0.0447(14) Uani d . 1 1 . .
    H H8A 0.7961 1.1298 0.7708 0.067 Uiso calc R 1 1 . .
    H H8B 0.7781 1.0386 0.7957 0.067 Uiso calc R 1 1 . .
    H H8C 0.683 1.1224 0.8107 0.067 Uiso calc R 1 1 . .
    C C9 0.5643(5) 1.0300(3) 0.5562(4) 0.0454(14) Uani d . 1 1 . .
    H H9A 0.5635 1.0482 0.4992 0.068 Uiso calc R 1 1 . .
    H H9B 0.4968 1.0547 0.5929 0.068 Uiso calc R 1 1 . .
    H H9C 0.5818 0.9681 0.5623 0.068 Uiso calc R 1 1 . .
    C C10 0.5307(4) 1.0819(3) 0.7486(4) 0.0373(12) Uani d . 1 1 . .
    H H10A 0.4826 1.0514 0.7462 0.045 Uiso calc R 1 1 . .
    H H10B 0.5359 1.0754 0.8059 0.045 Uiso calc R 1 1 . .
    C C11 0.4850(5) 1.1758(3) 0.7288(4) 0.0510(15) Uani d . 1 1 . .
    H H11A 0.4182 1.1969 0.768 0.077 Uiso calc R 1 1 . .
    H H11B 0.477 1.1834 0.6729 0.077 Uiso calc R 1 1 . .
    H H11C 0.5304 1.2075 0.7329 0.077 Uiso calc R 1 1 . .
    C C12 0.6435(4) 1.0595(3) 0.5783(3) 0.0355(12) Uani d . 1 1 . .
    H H12A 0.626 1.122 0.5701 0.043 Uiso calc R 1 1 . .
    H H12B 0.7108 1.0356 0.5395 0.043 Uiso calc R 1 1 . .
    C C13 0.5609(5) 0.5876(4) 0.5062(4) 0.0490(15) Uani d . 1 1 . .
    H H13A 0.5699 0.5264 0.5096 0.074 Uiso calc R 1 1 . .
    H H13B 0.5938 0.6048 0.4502 0.074 Uiso calc R 1 1 . .
    H H13C 0.4879 0.6181 0.5199 0.074 Uiso calc R 1 1 . .
    C C14 0.4643(3) 0.7743(3) 0.5917(3) 0.0266(10) Uani d . 1 1 . .
    H H14A 0.4541 0.8354 0.5956 0.032 Uiso calc R 1 1 . .
    H H14B 0.4403 0.7684 0.5445 0.032 Uiso calc R 1 1 . .
    C C15 0.3978(4) 0.7430(4) 0.6699(3) 0.0391(12) Uani d . 1 1 . .
    H H15A 0.3263 0.776 0.6763 0.059 Uiso calc R 1 1 . .
    H H15B 0.4193 0.75 0.7174 0.059 Uiso calc R 1 1 . .
    H H15C 0.4053 0.683 0.6662 0.059 Uiso calc R 1 1 . .
    C C16 0.6459(4) 0.7546(3) 0.4635(3) 0.0291(10) Uani d . 1 1 . .
    H H16A 0.5996 0.7489 0.4327 0.035 Uiso calc R 1 1 . .
    H H16B 0.6403 0.8156 0.4619 0.035 Uiso calc R 1 1 . .
    C C17 0.7553(4) 0.7075(4) 0.4187(3) 0.0381(12) Uani d . 1 1 . .
    H H17A 0.7719 0.731 0.3621 0.057 Uiso calc R 1 1 . .
    H H17B 0.7617 0.6472 0.4181 0.057 Uiso calc R 1 1 . .
    H H17C 0.8025 0.7142 0.4472 0.057 Uiso calc R 1 1 . .
    C C18 0.6094(4) 0.6083(3) 0.5667(3) 0.0320(11) Uani d . 1 1 . .
    H H18A 0.6824 0.5754 0.553 0.038 Uiso calc R 1 1 . .
    H H18B 0.577 0.5884 0.6225 0.038 Uiso calc R 1 1 . .
    C C19 0.4316(4) 0.8789(3) 0.9937(3) 0.0350(11) Uani d . 1 1 . .
    H H19A 0.3753 0.8733 1.0424 0.042 Uiso calc R 1 1 . .
    H H19B 0.4877 0.8838 1.0137 0.042 Uiso calc R 1 1 . .
    C C20 0.3940(4) 0.9598(3) 0.9445(4) 0.0440(14) Uani d . 1 1 . .
    H H20A 0.3707 1.0084 0.9792 0.066 Uiso calc R 1 1 . .
    H H20B 0.3372 0.9564 0.9255 0.066 Uiso calc R 1 1 . .
    H H20C 0.4497 0.9669 0.897 0.066 Uiso calc R 1 1 . .
    C C21 0.3689(3) 0.7825(3) 0.9000(3) 0.0313(11) Uani d . 1 1 . .
    H H21A 0.3583 0.8296 0.8583 0.038 Uiso calc R 1 1 . .
    H H21B 0.3868 0.729 0.8723 0.038 Uiso calc R 1 1 . .
    C C22 0.2677(4) 0.7912(5) 0.9667(4) 0.0512(16) Uani d . 1 1 . .
    H H22A 0.2146 0.791 0.9415 0.077 Uiso calc R 1 1 . .
    H H22B 0.248 0.8446 0.9938 0.077 Uiso calc R 1 1 . .
    H H22C 0.2761 0.7437 1.0073 0.077 Uiso calc R 1 1 . .
    C C23 0.4835(4) 0.7007(3) 1.0184(3) 0.0385(12) Uani d . 1 1 . .
    H H23A 0.5385 0.701 1.0423 0.046 Uiso calc R 1 1 . .
    H H23B 0.4184 0.7163 1.0619 0.046 Uiso calc R 1 1 . .
    C C24 0.5023(5) 0.6109(4) 0.9952(4) 0.0537(16) Uani d . 1 1 . .
    H H24A 0.504 0.5725 1.0441 0.081 Uiso calc R 1 1 . .
    H H24B 0.5677 0.5935 0.9536 0.081 Uiso calc R 1 1 . .
    H H24C 0.4473 0.6089 0.9731 0.081 Uiso calc R 1 1 . .
    C C25 0.8896(4) 0.9178(3) 0.9126(3) 0.0351(11) Uani d . 1 1 . .
    H H25A 0.9174 0.9402 0.8567 0.042 Uiso calc R 1 1 . .
    H H25B 0.8155 0.947 0.9292 0.042 Uiso calc R 1 1 . .
    C C26 0.9392(5) 0.9411(4) 0.9713(4) 0.0581(18) Uani d . 1 1 . .
    H H26A 0.9253 1.0027 0.9693 0.087 Uiso calc R 1 1 . .
    H H26B 1.0131 0.9142 0.9546 0.087 Uiso calc R 1 1 . .
    H H26C 0.9109 0.9211 1.0274 0.087 Uiso calc R 1 1 . .
    C C27 0.8660(4) 0.7665(3) 1.0143(3) 0.0315(11) Uani d . 1 1 . .
    H H27A 0.8763 0.7048 1.0147 0.038 Uiso calc R 1 1 . .
    H H27B 0.9113 0.7746 1.0447 0.038 Uiso calc R 1 1 . .
    C C28 0.7571(4) 0.8076(4) 1.0603(3) 0.0403(12) Uani d . 1 1 . .
    H H28A 0.7436 0.7826 1.1165 0.06 Uiso calc R 1 1 . .
    H H28B 0.7109 0.7983 1.0323 0.06 Uiso calc R 1 1 . .
    H H28C 0.746 0.8686 1.0621 0.06 Uiso calc R 1 1 . .
    C C29 1.0448(4) 0.7550(4) 0.8856(3) 0.0356(12) Uani d . 1 1 . .
    H H29A 1.0678 0.7628 0.9326 0.043 Uiso calc R 1 1 . .
    H H29B 1.0584 0.6934 0.8817 0.043 Uiso calc R 1 1 . .
    C C30 1.1086(4) 0.7886(4) 0.8070(3) 0.0489(15) Uani d . 1 1 . .
    H H30A 1.181 0.758 0.8002 0.073 Uiso calc R 1 1 . .
    H H30B 1.098 0.8492 0.8109 0.073 Uiso calc R 1 1 . .
    H H30C 1.0877 0.7802 0.7597 0.073 Uiso calc R 1 1 . .
    C C31 0.8895(4) 0.4422(3) 0.7933(3) 0.0260(9) Uani d . 1 1 . .
    C C32 0.9532(4) 0.3526(3) 0.7960(3) 0.0354(11) Uani d . 1 1 . .
    C C33 0.9655(5) 0.3144(4) 0.7159(4) 0.0593(18) Uani d . 1 1 . .
    H H33A 1.007 0.255 0.7161 0.089 Uiso calc R 1 1 . .
    H H33B 0.9992 0.3461 0.6694 0.089 Uiso calc R 1 1 . .
    H H33C 0.8981 0.3175 0.7106 0.089 Uiso calc R 1 1 . .
    C C34 0.9016(5) 0.3055(4) 0.8705(5) 0.067(2) Uani d . 1 1 . .
    H H34A 0.9434 0.2463 0.8725 0.101 Uiso calc R 1 1 . .
    H H34B 0.8342 0.3074 0.8663 0.101 Uiso calc R 1 1 . .
    H H34C 0.894 0.3323 0.9206 0.101 Uiso calc R 1 1 . .
    C C35 1.0566(4) 0.3539(4) 0.8030(4) 0.0498(15) Uani d . 1 1 . .
    H H35A 1.1009 0.2957 0.8054 0.075 Uiso calc R 1 1 . .
    H H35B 1.0469 0.3817 0.8532 0.075 Uiso calc R 1 1 . .
    H H35C 1.0883 0.3852 0.7551 0.075 Uiso calc R 1 1 . .
    C C36 0.2404(8) 0.5082(7) 0.8503(7) 0.092(3) Uani d . 1 1 . .
    C C37 0.2987(11) 0.4088(9) 0.8427(12) 0.205(8) Uani d . 1 1 . .
    H H37A 0.3668 0.4009 0.8045 0.307 Uiso calc R 1 1 . .
    H H37B 0.2598 0.3814 0.8221 0.307 Uiso calc R 1 1 . .
    H H37C 0.3053 0.3832 0.8969 0.307 Uiso calc R 1 1 . .
    C C38 0.2927(9) 0.5410(9) 0.9031(10) 0.175(7) Uani d . 1 1 . .
    H H38A 0.3628 0.5383 0.8717 0.263 Uiso calc R 1 1 . .
    H H38B 0.2934 0.5055 0.9538 0.263 Uiso calc R 1 1 . .
    H H38C 0.2544 0.5998 0.9167 0.263 Uiso calc R 1 1 . .
    C C39 0.2562(9) 0.5371(9) 0.7575(10) 0.163(6) Uani d . 1 1 . .
    H H39A 0.3294 0.5248 0.7304 0.244 Uiso calc R 1 1 . .
    H H39B 0.2232 0.5981 0.7524 0.244 Uiso calc R 1 1 . .
    H H39C 0.226 0.5064 0.7315 0.244 Uiso calc R 1 1 . .
    C C40 0.1561(15) 0.5159(17) 0.915(3) 0.36(3) Uani d . 1 1 . .
    F F1 0.2531(8) 0.9573(4) 0.6624(5) 0.212(5) Uani d . 1 1 . .
    F F2 0.1538(4) 1.1178(3) 0.6526(3) 0.0942(16) Uani d . 1 1 . .
    F F3 0.0733(5) 1.0160(5) 0.7581(6) 0.165(3) Uani d . 1 1 . .
    F F4 0.1339(6) 1.1252(4) 0.8083(4) 0.138(3) Uani d . 1 1 . .
    F F5 0.3127(5) 1.0646(6) 0.7098(7) 0.230(5) Uani d . 1 1 . .
    F F6 0.2306(6) 0.9624(4) 0.8152(4) 0.153(3) Uani d . 1 1 . .
    F F7 0.7219(3) 0.4491(2) 0.6701(3) 0.0738(13) Uani d . 1 1 . .
    F F8 0.6806(4) 0.3849(4) 0.8198(3) 0.0912(16) Uani d . 1 1 . .
    F F9 0.7393(3) 0.2881(2) 0.6927(3) 0.0734(12) Uani d . 1 1 . .
    F F10 0.5506(4) 0.3231(3) 0.7889(3) 0.0803(13) Uani d . 1 1 . .
    F F11 0.5893(4) 0.3878(4) 0.6390(3) 0.1015(17) Uani d . 1 1 . .
    F F12 0.5300(3) 0.4862(3) 0.7596(3) 0.0943(17) Uani d . 1 1 . .
    N N1 0.8484(3) 0.5115(2) 0.7873(2) 0.0238(8) Uani d . 1 1 . .
    N N2 0.073(2) 0.5245(12) 0.9253(14) 0.285(12) Uani d . 1 1 . .
    P P1 0.60080(8) 0.71945(7) 0.57038(7) 0.0193(2) Uani d . 1 1 . .
    P P2 0.90693(9) 0.80503(8) 0.90742(7) 0.0234(2) Uani d . 1 1 . .
    P P3 0.65518(9) 1.03080(7) 0.68263(7) 0.0220(2) Uani d . 1 1 . .
    P P4 0.47734(9) 0.78248(7) 0.93582(7) 0.0229(2) Uani d . 1 1 . .
    P P5 1.03484(8) 0.73423(7) 0.54307(7) 0.0213(2) Uani d . 1 1 . .
    Re Re1 0.688385(11) 0.743153(9) 0.666496(9) 0.01376(4) Uani d . 1 1 . .
    Re Re2 0.714718(12) 0.876729(9) 0.714493(9) 0.01413(4) Uani d . 1 1 . .
    Re Re3 0.822021(12) 0.777146(10) 0.811523(9) 0.01500(4) Uani d . 1 1 . .
    Re Re4 0.795584(12) 0.644280(10) 0.762819(9) 0.01549(4) Uani d . 1 1 . .
    Re Re5 0.874630(12) 0.748784(10) 0.653646(9) 0.01477(4) Uani d . 1 1 . .
    Re Re6 0.636216(12) 0.770712(9) 0.824427(9) 0.01418(4) Uani d . 1 1 . .
    Sb Sb1 0.19415(3) 1.04004(3) 0.73351(3) 0.04855(10) Uani d . 1 1 . .
    Sb Sb2 0.63357(3) 0.38715(2) 0.72789(2) 0.04228(9) Uani d . 1 1 . .
    Se Se1 0.97085(3) 0.65466(3) 0.75048(3) 0.02030(8) Uani d . 1 1 . .
    Se Se2 0.74483(3) 0.67505(3) 0.91214(2) 0.01991(8) Uani d . 1 1 . .
    Se Se3 0.61689(3) 0.64309(2) 0.77419(2) 0.01832(8) Uani d . 1 1 . .
    Se Se4 0.84312(3) 0.62241(3) 0.61136(2) 0.01910(8) Uani d . 1 1 . .
    Se Se5 0.76775(3) 0.84359(3) 0.56541(2) 0.01809(8) Uani d . 1 1 . .
    Se Se6 0.89391(3) 0.87685(3) 0.70301(2) 0.01902(8) Uani d . 1 1 . .
    Se Se7 0.66682(3) 0.89756(3) 0.86628(2) 0.01834(8) Uani d . 1 1 . .
    Se Se8 0.53968(3) 0.86534(2) 0.72856(2) 0.01701(8) Uani d . 1 1 . .
loop_
    _atom_site_aniso_label
    _atom_site_aniso_U_11
    _atom_site_aniso_U_22
    _atom_site_aniso_U_33
    _atom_site_aniso_U_12
    _atom_site_aniso_U_13
    _atom_site_aniso_U_23
    C1 0.036(3) 0.033(3) 0.046(3) 0.006(2) -0.008(2) -0.011(2)
    C2 0.029(2) 0.034(3) 0.026(2) -0.004(2) 0.0006(19) -0.010(2)
    C3 0.021(2) 0.053(3) 0.026(2) -0.016(2) -0.0067(19) -0.002(2)
    C4 0.024(3) 0.093(5) 0.040(3) -0.028(3) -0.005(2) 0.000(3)
    C5 0.024(2) 0.038(3) 0.020(2) -0.011(2) 0.0005(18) -0.0017(19)
    C6 0.040(3) 0.035(3) 0.034(3) -0.018(2) 0.001(2) 0.005(2)
    C7 0.043(3) 0.021(2) 0.031(2) -0.017(2) -0.011(2) 0.0021(18)
    C8 0.074(4) 0.032(3) 0.046(3) -0.027(3) -0.030(3) 0.000(2)
    C9 0.067(4) 0.029(3) 0.054(3) -0.013(3) -0.043(3) 0.009(2)
    C10 0.032(3) 0.020(2) 0.054(3) -0.005(2) -0.005(2) -0.001(2)
    C11 0.057(4) 0.023(3) 0.062(4) 0.000(3) -0.012(3) -0.001(3)
    C12 0.060(3) 0.021(2) 0.032(3) -0.013(2) -0.026(2) 0.0101(19)
    C13 0.059(4) 0.043(3) 0.064(4) -0.020(3) -0.033(3) -0.013(3)
    C14 0.021(2) 0.034(2) 0.030(2) -0.0072(19) -0.0161(19) 0.0001(19)
    C15 0.022(2) 0.058(3) 0.039(3) -0.017(2) -0.005(2) -0.005(3)
    C16 0.032(3) 0.038(3) 0.020(2) -0.012(2) -0.0107(19) 0.0018(19)
    C17 0.037(3) 0.052(3) 0.025(2) -0.015(3) -0.005(2) -0.006(2)
    C18 0.039(3) 0.029(2) 0.039(3) -0.016(2) -0.021(2) -0.003(2)
    C19 0.029(3) 0.050(3) 0.020(2) -0.012(2) 0.0058(19) -0.010(2)
    C20 0.039(3) 0.038(3) 0.049(3) -0.005(2) 0.000(3) -0.019(3)
    C21 0.022(2) 0.045(3) 0.028(2) -0.017(2) -0.0011(19) -0.001(2)
    C22 0.029(3) 0.084(5) 0.042(3) -0.029(3) 0.002(2) -0.004(3)
    C23 0.033(3) 0.051(3) 0.026(3) -0.016(2) -0.002(2) 0.013(2)
    C24 0.062(4) 0.043(3) 0.052(4) -0.026(3) -0.008(3) 0.020(3)
    C25 0.046(3) 0.034(3) 0.039(3) -0.022(2) -0.020(2) -0.004(2)
    C26 0.074(5) 0.060(4) 0.066(4) -0.034(4) -0.036(4) -0.015(3)
    C27 0.034(3) 0.043(3) 0.022(2) -0.013(2) -0.013(2) 0.001(2)
    C28 0.042(3) 0.050(3) 0.025(3) -0.009(3) -0.005(2) -0.007(2)
    C29 0.026(2) 0.057(3) 0.030(3) -0.014(2) -0.014(2) -0.004(2)
    C30 0.035(3) 0.083(5) 0.037(3) -0.030(3) -0.007(2) -0.006(3)
    C31 0.030(2) 0.027(2) 0.020(2) -0.008(2) -0.0069(18) 0.0022(18)
    C32 0.042(3) 0.021(2) 0.036(3) -0.001(2) -0.010(2) 0.002(2)
    C33 0.068(4) 0.044(3) 0.063(4) 0.012(3) -0.033(4) -0.023(3)
    C34 0.065(4) 0.042(4) 0.079(5) -0.014(3) -0.014(4) 0.033(3)
    C35 0.043(3) 0.050(4) 0.050(3) 0.002(3) -0.023(3) 0.003(3)
    C36 0.084(7) 0.092(7) 0.086(7) -0.032(6) 0.007(5) -0.013(5)
    C37 0.135(13) 0.130(13) 0.31(2) -0.012(10) -0.011(14) -0.042(14)
    C38 0.101(10) 0.179(14) 0.261(19) -0.005(9) -0.094(11) -0.043(13)
    C39 0.082(8) 0.180(14) 0.239(19) -0.045(9) -0.063(10) 0.011(13)
    C40 0.097(13) 0.149(18) 0.71(7) -0.007(13) 0.01(2) 0.07(3)
    F1 0.334(12) 0.087(5) 0.122(6) 0.063(6) -0.040(7) -0.045(4)
    F2 0.127(4) 0.074(3) 0.073(3) -0.008(3) -0.049(3) 0.021(2)
    F3 0.116(5) 0.160(6) 0.247(9) -0.091(5) -0.062(6) 0.048(6)
    F4 0.219(7) 0.084(4) 0.103(4) 0.011(4) -0.076(5) -0.034(3)
    F5 0.082(5) 0.226(10) 0.394(15) -0.079(6) -0.088(7) 0.087(9)
    F6 0.205(7) 0.100(4) 0.132(5) 0.012(5) -0.093(5) 0.041(4)
    F7 0.056(2) 0.043(2) 0.090(3) -0.0109(18) 0.019(2) 0.011(2)
    F8 0.094(3) 0.156(5) 0.053(2) -0.073(3) -0.015(2) -0.022(3)
    F9 0.095(3) 0.0270(17) 0.086(3) -0.0060(19) -0.016(2) -0.0080(18)
    F10 0.106(3) 0.087(3) 0.070(3) -0.076(3) -0.013(2) 0.012(2)
    F11 0.110(4) 0.114(4) 0.072(3) -0.010(3) -0.035(3) -0.003(3)
    F12 0.045(2) 0.060(3) 0.154(5) -0.014(2) 0.024(3) -0.044(3)
    N1 0.0262(19) 0.0220(19) 0.0246(19) -0.0065(16) -0.0097(15) 0.0000(15)
    N2 0.49(4) 0.151(15) 0.29(2) -0.08(2) -0.24(3) 0.033(15)
    P1 0.0204(5) 0.0222(5) 0.0198(5) -0.0084(4) -0.0097(4) -0.0008(4)
    P2 0.0248(6) 0.0311(6) 0.0203(5) -0.0120(5) -0.0106(4) -0.0017(5)
    P3 0.0284(6) 0.0154(5) 0.0244(6) -0.0088(4) -0.0091(5) 0.0022(4)
    P4 0.0213(5) 0.0295(6) 0.0175(5) -0.0107(5) -0.0018(4) 0.0010(4)
    P5 0.0172(5) 0.0289(6) 0.0179(5) -0.0080(4) -0.0025(4) -0.0028(4)
    Re1 0.01486(7) 0.01414(7) 0.01429(7) -0.00571(6) -0.00525(6) -0.00074(6)
    Re2 0.01648(8) 0.01339(7) 0.01429(7) -0.00661(6) -0.00464(6) 0.00011(6)
    Re3 0.01664(8) 0.01715(8) 0.01394(7) -0.00719(6) -0.00573(6) -0.00066(6)
    Re4 0.01729(8) 0.01348(7) 0.01706(8) -0.00484(6) -0.00662(6) 0.00015(6)
    Re5 0.01446(7) 0.01705(8) 0.01413(7) -0.00593(6) -0.00397(6) -0.00157(6)
    Re6 0.01552(8) 0.01466(7) 0.01357(7) -0.00644(6) -0.00383(6) 0.00016(6)
    Sb1 0.0484(2) 0.0368(2) 0.0549(2) -0.00317(17) -0.01924(19) 0.00604(18)
    Sb2 0.0558(2) 0.03129(18) 0.03719(19) -0.01950(17) -0.00054(17) -0.00348(15)
    Se1 0.01711(19) 0.0226(2) 0.0218(2) -0.00381(16) -0.00813(16) -0.00154(16)
    Se2 0.0243(2) 0.0214(2) 0.01611(19) -0.00918(17) -0.00779(16) 0.00362(15)
    Se3 0.0207(2) 0.01633(19) 0.0212(2) -0.00994(16) -0.00657(16) 0.00130(15)
    Se4 0.0200(2) 0.01796(19) 0.0203(2) -0.00409(16) -0.00628(16) -0.00549(15)
    Se5 0.0204(2) 0.02048(19) 0.01486(18) -0.00841(16) -0.00521(15) 0.00141(15)
    Se6 0.0206(2) 0.0219(2) 0.01907(19) -0.01239(16) -0.00522(16) -0.00080(16)
    Se7 0.0218(2) 0.01805(19) 0.01662(19) -0.00722(16) -0.00446(16) -0.00362(15)
    Se8 0.01577(19) 0.01644(18) 0.01924(19) -0.00473(15) -0.00557(15)
                                                                    -0.00014(15)
_geom_special_details
;
All s.u.'s (except the s.u. in the dihedral angle between two l.s. planes) are
estimated using the full covariance matrix. The cell s.u.'s are taken into
account individually in the estimation of s.u.'s in distances, angles and
torsion angles; correlations between s.u.'s in cell parameters are only used
when they are defined by crystal symmetry. An approximate (isotropic)
treatment of cell s.u.'s is used for estimating s.u.'s involving l.s. planes.
;
loop_
    _geom_bond_atom_site_label_1
    _geom_bond_atom_site_label_2
    _geom_bond_site_symmetry_2
    _geom_bond_distance
    _geom_bond_publ_flag
    C1 C2 . 1.527(7) ?
    C1 H1A . 0.98 ?
    C1 H1B . 0.98 ?
    C1 H1C . 0.98 ?
    C2 P5 . 1.825(5) ?
    C2 H2A . 0.99 ?
    C2 H2B . 0.99 ?
    C3 C4 . 1.529(6) ?
    C3 P5 . 1.826(5) ?
    C3 H3A . 0.99 ?
    C3 H3B . 0.99 ?
    C4 H4A . 0.98 ?
    C4 H4B . 0.98 ?
    C4 H4C . 0.98 ?
    C5 C6 . 1.525(7) ?
    C5 P5 . 1.825(5) ?
    C5 H5A . 0.99 ?
    C5 H5B . 0.99 ?
    C6 H6A . 0.98 ?
    C6 H6B . 0.98 ?
    C6 H6C . 0.98 ?
    C7 C8 . 1.527(7) ?
    C7 P3 . 1.831(5) ?
    C7 H7A . 0.99 ?
    C7 H7B . 0.99 ?
    C8 H8A . 0.98 ?
    C8 H8B . 0.98 ?
    C8 H8C . 0.98 ?
    C9 C12 . 1.525(7) ?
    C9 H9A . 0.98 ?
    C9 H9B . 0.98 ?
    C9 H9C . 0.98 ?
    C10 C11 . 1.525(7) ?
    C10 P3 . 1.815(5) ?
    C10 H10A . 0.99 ?
    C10 H10B . 0.99 ?
    C11 H11A . 0.98 ?
    C11 H11B . 0.98 ?
    C11 H11C . 0.98 ?
    C12 P3 . 1.821(5) ?
    C12 H12A . 0.99 ?
    C12 H12B . 0.99 ?
    C13 C18 . 1.530(6) ?
    C13 H13A . 0.98 ?
    C13 H13B . 0.98 ?
    C13 H13C . 0.98 ?
    C14 C15 . 1.528(7) ?
    C14 P1 . 1.828(4) ?
    C14 H14A . 0.99 ?
    C14 H14B . 0.99 ?
    C15 H15A . 0.98 ?
    C15 H15B . 0.98 ?
    C15 H15C . 0.98 ?
    C16 C17 . 1.530(7) ?
    C16 P1 . 1.827(5) ?
    C16 H16A . 0.99 ?
    C16 H16B . 0.99 ?
    C17 H17A . 0.98 ?
    C17 H17B . 0.98 ?
    C17 H17C . 0.98 ?
    C18 P1 . 1.824(5) ?
    C18 H18A . 0.99 ?
    C18 H18B . 0.99 ?
    C19 C20 . 1.520(8) ?
    C19 P4 . 1.836(5) ?
    C19 H19A . 0.99 ?
    C19 H19B . 0.99 ?
    C20 H20A . 0.98 ?
    C20 H20B . 0.98 ?
    C20 H20C . 0.98 ?
    C21 C22 . 1.535(6) ?
    C21 P4 . 1.830(5) ?
    C21 H21A . 0.99 ?
    C21 H21B . 0.99 ?
    C22 H22A . 0.98 ?
    C22 H22B . 0.98 ?
    C22 H22C . 0.98 ?
    C23 C24 . 1.519(8) ?
    C23 P4 . 1.821(5) ?
    C23 H23A . 0.99 ?
    C23 H23B . 0.99 ?
    C24 H24A . 0.98 ?
    C24 H24B . 0.98 ?
    C24 H24C . 0.98 ?
    C25 C26 . 1.535(7) ?
    C25 P2 . 1.825(5) ?
    C25 H25A . 0.99 ?
    C25 H25B . 0.99 ?
    C26 H26A . 0.98 ?
    C26 H26B . 0.98 ?
    C26 H26C . 0.98 ?
    C27 C28 . 1.507(7) ?
    C27 P2 . 1.834(5) ?
    C27 H27A . 0.99 ?
    C27 H27B . 0.99 ?
    C28 H28A . 0.98 ?
    C28 H28B . 0.98 ?
    C28 H28C . 0.98 ?
    C29 C30 . 1.531(7) ?
    C29 P2 . 1.830(5) ?
    C29 H29A . 0.99 ?
    C29 H29B . 0.99 ?
    C30 H30A . 0.98 ?
    C30 H30B . 0.98 ?
    C30 H30C . 0.98 ?
    C31 N1 . 1.123(6) ?
    C31 C32 . 1.486(6) ?
    C32 C34 . 1.522(8) ?
    C32 C33 . 1.527(8) ?
    C32 C35 . 1.529(8) ?
    C33 H33A . 0.98 ?
    C33 H33B . 0.98 ?
    C33 H33C . 0.98 ?
    C34 H34A . 0.98 ?
    C34 H34B . 0.98 ?
    C34 H34C . 0.98 ?
    C35 H35A . 0.98 ?
    C35 H35B . 0.98 ?
    C35 H35C . 0.98 ?
    C36 C40 . 1.36(3) ?
    C36 C39 . 1.560(16) ?
    C36 C38 . 1.569(15) ?
    C36 C37 . 1.606(16) ?
    C37 H37A . 0.98 ?
    C37 H37B . 0.98 ?
    C37 H37C . 0.98 ?
    C38 H38A . 0.98 ?
    C38 H38B . 0.98 ?
    C38 H38C . 0.98 ?
    C39 H39A . 0.98 ?
    C39 H39B . 0.98 ?
    C39 H39C . 0.98 ?
    C40 N2 . 1.12(3) ?
    F1 Sb1 . 1.788(6) ?
    F2 Sb1 . 1.851(4) ?
    F3 Sb1 . 1.816(6) ?
    F4 Sb1 . 1.858(5) ?
    F5 Sb1 . 1.791(6) ?
    F6 Sb1 . 1.843(5) ?
    F7 Sb2 . 1.857(4) ?
    F8 Sb2 . 1.871(4) ?
    F9 Sb2 . 1.879(4) ?
    F10 Sb2 . 1.844(4) ?
    F11 Sb2 . 1.804(5) ?
    F12 Sb2 . 1.856(4) ?
    N1 Re4 . 2.125(4) ?
    P1 Re1 . 2.4741(10) ?
    P2 Re3 . 2.4715(11) ?
    P3 Re2 . 2.4729(11) ?
    P4 Re6 . 2.4705(11) ?
    P5 Re5 . 2.4717(11) ?
    Re1 Se4 . 2.5136(4) ?
    Re1 Se5 . 2.5139(4) ?
    Re1 Se8 . 2.5148(4) ?
    Re1 Se3 . 2.5163(4) ?
    Re1 Re4 . 2.6311(2) ?
    Re1 Re6 . 2.6376(3) ?
    Re1 Re2 . 2.6396(2) ?
    Re1 Re5 . 2.6441(3) ?
    Re2 Se8 . 2.5143(5) ?
    Re2 Se5 . 2.5149(4) ?
    Re2 Se7 . 2.5178(4) ?
    Re2 Se6 . 2.5185(5) ?
    Re2 Re5 . 2.6436(2) ?
    Re2 Re3 . 2.6448(2) ?
    Re2 Re6 . 2.6464(2) ?
    Re3 Se7 . 2.5125(4) ?
    Re3 Se1 . 2.5137(4) ?
    Re3 Se2 . 2.5159(4) ?
    Re3 Se6 . 2.5218(4) ?
    Re3 Re4 . 2.6350(3) ?
    Re3 Re5 . 2.6393(3) ?
    Re3 Re6 . 2.6422(3) ?
    Re4 Se2 . 2.5109(4) ?
    Re4 Se4 . 2.5161(4) ?
    Re4 Se3 . 2.5174(5) ?
    Re4 Se1 . 2.5176(5) ?
    Re4 Re5 . 2.6256(2) ?
    Re4 Re6 . 2.6283(2) ?
    Re5 Se5 . 2.5075(4) ?
    Re5 Se6 . 2.5161(4) ?
    Re5 Se4 . 2.5213(4) ?
    Re5 Se1 . 2.5215(4) ?
    Re6 Se8 . 2.5149(4) ?
    Re6 Se3 . 2.5168(4) ?
    Re6 Se7 . 2.5186(4) ?
    Re6 Se2 . 2.5211(4) ?
loop_
    _geom_angle_atom_site_label_1
    _geom_angle_atom_site_label_2
    _geom_angle_atom_site_label_3
    _geom_angle_site_symmetry_1
    _geom_angle_site_symmetry_3
    _geom_angle
    _geom_angle_publ_flag
    C2 C1 H1A . . 109.5 ?
    C2 C1 H1B . . 109.5 ?
    H1A C1 H1B . . 109.5 ?
    C2 C1 H1C . . 109.5 ?
    H1A C1 H1C . . 109.5 ?
    H1B C1 H1C . . 109.5 ?
    C1 C2 P5 . . 115.8(3) ?
    C1 C2 H2A . . 108.3 ?
    P5 C2 H2A . . 108.3 ?
    C1 C2 H2B . . 108.3 ?
    P5 C2 H2B . . 108.3 ?
    H2A C2 H2B . . 107.4 ?
    C4 C3 P5 . . 116.1(4) ?
    C4 C3 H3A . . 108.3 ?
    P5 C3 H3A . . 108.3 ?
    C4 C3 H3B . . 108.3 ?
    P5 C3 H3B . . 108.3 ?
    H3A C3 H3B . . 107.4 ?
    C3 C4 H4A . . 109.5 ?
    C3 C4 H4B . . 109.5 ?
    H4A C4 H4B . . 109.5 ?
    C3 C4 H4C . . 109.5 ?
    H4A C4 H4C . . 109.5 ?
    H4B C4 H4C . . 109.5 ?
    C6 C5 P5 . . 115.5(3) ?
    C6 C5 H5A . . 108.4 ?
    P5 C5 H5A . . 108.4 ?
    C6 C5 H5B . . 108.4 ?
    P5 C5 H5B . . 108.4 ?
    H5A C5 H5B . . 107.5 ?
    C5 C6 H6A . . 109.5 ?
    C5 C6 H6B . . 109.5 ?
    H6A C6 H6B . . 109.5 ?
    C5 C6 H6C . . 109.5 ?
    H6A C6 H6C . . 109.5 ?
    H6B C6 H6C . . 109.5 ?
    C8 C7 P3 . . 115.7(3) ?
    C8 C7 H7A . . 108.4 ?
    P3 C7 H7A . . 108.4 ?
    C8 C7 H7B . . 108.4 ?
    P3 C7 H7B . . 108.4 ?
    H7A C7 H7B . . 107.4 ?
    C7 C8 H8A . . 109.5 ?
    C7 C8 H8B . . 109.5 ?
    H8A C8 H8B . . 109.5 ?
    C7 C8 H8C . . 109.5 ?
    H8A C8 H8C . . 109.5 ?
    H8B C8 H8C . . 109.5 ?
    C12 C9 H9A . . 109.5 ?
    C12 C9 H9B . . 109.5 ?
    H9A C9 H9B . . 109.5 ?
    C12 C9 H9C . . 109.5 ?
    H9A C9 H9C . . 109.5 ?
    H9B C9 H9C . . 109.5 ?
    C11 C10 P3 . . 116.3(4) ?
    C11 C10 H10A . . 108.2 ?
    P3 C10 H10A . . 108.2 ?
    C11 C10 H10B . . 108.2 ?
    P3 C10 H10B . . 108.2 ?
    H10A C10 H10B . . 107.4 ?
    C10 C11 H11A . . 109.5 ?
    C10 C11 H11B . . 109.5 ?
    H11A C11 H11B . . 109.5 ?
    C10 C11 H11C . . 109.5 ?
    H11A C11 H11C . . 109.5 ?
    H11B C11 H11C . . 109.5 ?
    C9 C12 P3 . . 115.3(4) ?
    C9 C12 H12A . . 108.4 ?
    P3 C12 H12A . . 108.4 ?
    C9 C12 H12B . . 108.4 ?
    P3 C12 H12B . . 108.4 ?
    H12A C12 H12B . . 107.5 ?
    C18 C13 H13A . . 109.5 ?
    C18 C13 H13B . . 109.5 ?
    H13A C13 H13B . . 109.5 ?
    C18 C13 H13C . . 109.5 ?
    H13A C13 H13C . . 109.5 ?
    H13B C13 H13C . . 109.5 ?
    C15 C14 P1 . . 115.2(3) ?
    C15 C14 H14A . . 108.5 ?
    P1 C14 H14A . . 108.5 ?
    C15 C14 H14B . . 108.5 ?
    P1 C14 H14B . . 108.5 ?
    H14A C14 H14B . . 107.5 ?
    C14 C15 H15A . . 109.5 ?
    C14 C15 H15B . . 109.5 ?
    H15A C15 H15B . . 109.5 ?
    C14 C15 H15C . . 109.5 ?
    H15A C15 H15C . . 109.5 ?
    H15B C15 H15C . . 109.5 ?
    C17 C16 P1 . . 115.9(3) ?
    C17 C16 H16A . . 108.3 ?
    P1 C16 H16A . . 108.3 ?
    C17 C16 H16B . . 108.3 ?
    P1 C16 H16B . . 108.3 ?
    H16A C16 H16B . . 107.4 ?
    C16 C17 H17A . . 109.5 ?
    C16 C17 H17B . . 109.5 ?
    H17A C17 H17B . . 109.5 ?
    C16 C17 H17C . . 109.5 ?
    H17A C17 H17C . . 109.5 ?
    H17B C17 H17C . . 109.5 ?
    C13 C18 P1 . . 116.6(4) ?
    C13 C18 H18A . . 108.1 ?
    P1 C18 H18A . . 108.1 ?
    C13 C18 H18B . . 108.1 ?
    P1 C18 H18B . . 108.1 ?
    H18A C18 H18B . . 107.3 ?
    C20 C19 P4 . . 114.1(3) ?
    C20 C19 H19A . . 108.7 ?
    P4 C19 H19A . . 108.7 ?
    C20 C19 H19B . . 108.7 ?
    P4 C19 H19B . . 108.7 ?
    H19A C19 H19B . . 107.6 ?
    C19 C20 H20A . . 109.5 ?
    C19 C20 H20B . . 109.5 ?
    H20A C20 H20B . . 109.5 ?
    C19 C20 H20C . . 109.5 ?
    H20A C20 H20C . . 109.5 ?
    H20B C20 H20C . . 109.5 ?
    C22 C21 P4 . . 115.6(4) ?
    C22 C21 H21A . . 108.4 ?
    P4 C21 H21A . . 108.4 ?
    C22 C21 H21B . . 108.4 ?
    P4 C21 H21B . . 108.4 ?
    H21A C21 H21B . . 107.4 ?
    C21 C22 H22A . . 109.5 ?
    C21 C22 H22B . . 109.5 ?
    H22A C22 H22B . . 109.5 ?
    C21 C22 H22C . . 109.5 ?
    H22A C22 H22C . . 109.5 ?
    H22B C22 H22C . . 109.5 ?
    C24 C23 P4 . . 116.5(4) ?
    C24 C23 H23A . . 108.2 ?
    P4 C23 H23A . . 108.2 ?
    C24 C23 H23B . . 108.2 ?
    P4 C23 H23B . . 108.2 ?
    H23A C23 H23B . . 107.3 ?
    C23 C24 H24A . . 109.5 ?
    C23 C24 H24B . . 109.5 ?
    H24A C24 H24B . . 109.5 ?
    C23 C24 H24C . . 109.5 ?
    H24A C24 H24C . . 109.5 ?
    H24B C24 H24C . . 109.5 ?
    C26 C25 P2 . . 116.2(4) ?
    C26 C25 H25A . . 108.2 ?
    P2 C25 H25A . . 108.2 ?
    C26 C25 H25B . . 108.2 ?
    P2 C25 H25B . . 108.2 ?
    H25A C25 H25B . . 107.4 ?
    C25 C26 H26A . . 109.5 ?
    C25 C26 H26B . . 109.5 ?
    H26A C26 H26B . . 109.5 ?
    C25 C26 H26C . . 109.5 ?
    H26A C26 H26C . . 109.5 ?
    H26B C26 H26C . . 109.5 ?
    C28 C27 P2 . . 116.3(4) ?
    C28 C27 H27A . . 108.2 ?
    P2 C27 H27A . . 108.2 ?
    C28 C27 H27B . . 108.2 ?
    P2 C27 H27B . . 108.2 ?
    H27A C27 H27B . . 107.4 ?
    C27 C28 H28A . . 109.5 ?
    C27 C28 H28B . . 109.5 ?
    H28A C28 H28B . . 109.5 ?
    C27 C28 H28C . . 109.5 ?
    H28A C28 H28C . . 109.5 ?
    H28B C28 H28C . . 109.5 ?
    C30 C29 P2 . . 115.2(4) ?
    C30 C29 H29A . . 108.5 ?
    P2 C29 H29A . . 108.5 ?
    C30 C29 H29B . . 108.5 ?
    P2 C29 H29B . . 108.5 ?
    H29A C29 H29B . . 107.5 ?
    C29 C30 H30A . . 109.5 ?
    C29 C30 H30B . . 109.5 ?
    H30A C30 H30B . . 109.5 ?
    C29 C30 H30C . . 109.5 ?
    H30A C30 H30C . . 109.5 ?
    H30B C30 H30C . . 109.5 ?
    N1 C31 C32 . . 174.3(5) ?
    C31 C32 C34 . . 109.2(4) ?
    C31 C32 C33 . . 107.7(4) ?
    C34 C32 C33 . . 111.8(5) ?
    C31 C32 C35 . . 107.0(4) ?
    C34 C32 C35 . . 110.5(5) ?
    C33 C32 C35 . . 110.6(5) ?
    C32 C33 H33A . . 109.5 ?
    C32 C33 H33B . . 109.5 ?
    H33A C33 H33B . . 109.5 ?
    C32 C33 H33C . . 109.5 ?
    H33A C33 H33C . . 109.5 ?
    H33B C33 H33C . . 109.5 ?
    C32 C34 H34A . . 109.5 ?
    C32 C34 H34B . . 109.5 ?
    H34A C34 H34B . . 109.5 ?
    C32 C34 H34C . . 109.5 ?
    H34A C34 H34C . . 109.5 ?
    H34B C34 H34C . . 109.5 ?
    C32 C35 H35A . . 109.5 ?
    C32 C35 H35B . . 109.5 ?
    H35A C35 H35B . . 109.5 ?
    C32 C35 H35C . . 109.5 ?
    H35A C35 H35C . . 109.5 ?
    H35B C35 H35C . . 109.5 ?
    C40 C36 C39 . . 132.9(19) ?
    C40 C36 C38 . . 90.2(19) ?
    C39 C36 C38 . . 119.0(10) ?
    C40 C36 C37 . . 106.9(15) ?
    C39 C36 C37 . . 100.2(10) ?
    C38 C36 C37 . . 105.2(11) ?
    C36 C37 H37A . . 109.5 ?
    C36 C37 H37B . . 109.5 ?
    H37A C37 H37B . . 109.5 ?
    C36 C37 H37C . . 109.5 ?
    H37A C37 H37C . . 109.5 ?
    H37B C37 H37C . . 109.5 ?
    C36 C38 H38A . . 109.5 ?
    C36 C38 H38B . . 109.5 ?
    H38A C38 H38B . . 109.5 ?
    C36 C38 H38C . . 109.5 ?
    H38A C38 H38C . . 109.5 ?
    H38B C38 H38C . . 109.5 ?
    C36 C39 H39A . . 109.5 ?
    C36 C39 H39B . . 109.5 ?
    H39A C39 H39B . . 109.5 ?
    C36 C39 H39C . . 109.5 ?
    H39A C39 H39C . . 109.5 ?
    H39B C39 H39C . . 109.5 ?
    N2 C40 C36 . . 138(5) ?
    C31 N1 Re4 . . 170.0(4) ?
    C18 P1 C16 . . 105.1(2) ?
    C18 P1 C14 . . 104.4(2) ?
    C16 P1 C14 . . 101.1(2) ?
    C18 P1 Re1 . . 113.18(16) ?
    C16 P1 Re1 . . 115.75(16) ?
    C14 P1 Re1 . . 115.83(15) ?
    C25 P2 C29 . . 105.2(3) ?
    C25 P2 C27 . . 105.3(2) ?
    C29 P2 C27 . . 100.2(2) ?
    C25 P2 Re3 . . 112.62(16) ?
    C29 P2 Re3 . . 116.10(16) ?
    C27 P2 Re3 . . 115.91(16) ?
    C10 P3 C12 . . 105.2(3) ?
    C10 P3 C7 . . 105.7(2) ?
    C12 P3 C7 . . 101.1(2) ?
    C10 P3 Re2 . . 113.02(16) ?
    C12 P3 Re2 . . 114.80(16) ?
    C7 P3 Re2 . . 115.75(16) ?
    C23 P4 C21 . . 105.2(2) ?
    C23 P4 C19 . . 101.2(2) ?
    C21 P4 C19 . . 104.5(2) ?
    C23 P4 Re6 . . 116.11(18) ?
    C21 P4 Re6 . . 113.55(15) ?
    C19 P4 Re6 . . 114.80(16) ?
    C2 P5 C5 . . 101.4(2) ?
    C2 P5 C3 . . 105.3(2) ?
    C5 P5 C3 . . 105.4(2) ?
    C2 P5 Re5 . . 114.95(17) ?
    C5 P5 Re5 . . 115.96(15) ?
    C3 P5 Re5 . . 112.57(15) ?
    P1 Re1 Se4 . . 91.41(3) ?
    P1 Re1 Se5 . . 92.39(3) ?
    Se4 Re1 Se5 . . 89.573(15) ?
    P1 Re1 Se8 . . 92.54(3) ?
    Se4 Re1 Se8 . . 176.044(14) ?
    Se5 Re1 Se8 . . 90.371(14) ?
    P1 Re1 Se3 . . 91.74(3) ?
    Se4 Re1 Se3 . . 89.745(15) ?
    Se5 Re1 Se3 . . 175.827(14) ?
    Se8 Re1 Se3 . . 90.025(14) ?
    P1 Re1 Re4 . . 134.73(3) ?
    Se4 Re1 Re4 . . 58.504(11) ?
    Se5 Re1 Re4 . . 117.796(12) ?
    Se8 Re1 Re4 . . 118.201(12) ?
    Se3 Re1 Re4 . . 58.506(11) ?
    P1 Re1 Re6 . . 135.18(3) ?
    Se4 Re1 Re6 . . 118.346(11) ?
    Se5 Re1 Re6 . . 118.525(11) ?
    Se8 Re1 Re6 . . 58.374(10) ?
    Se3 Re1 Re6 . . 58.405(11) ?
    Re4 Re1 Re6 . . 59.847(7) ?
    P1 Re1 Re2 . . 135.38(3) ?
    Se4 Re1 Re2 . . 118.501(12) ?
    Se5 Re1 Re2 . . 58.358(10) ?
    Se8 Re1 Re2 . . 58.332(11) ?
    Se3 Re1 Re2 . . 118.588(12) ?
    Re4 Re1 Re2 . . 89.889(8) ?
    Re6 Re1 Re2 . . 60.196(6) ?
    P1 Re1 Re5 . . 134.89(3) ?
    Se4 Re1 Re5 . . 58.464(11) ?
    Se5 Re1 Re5 . . 58.108(10) ?
    Se8 Re1 Re5 . . 118.355(11) ?
    Se3 Re1 Re5 . . 118.198(11) ?
    Re4 Re1 Re5 . . 59.699(6) ?
    Re6 Re1 Re5 . . 89.926(7) ?
    Re2 Re1 Re5 . . 60.045(6) ?
    P3 Re2 Se8 . . 90.14(3) ?
    P3 Re2 Se5 . . 92.31(3) ?
    Se8 Re2 Se5 . . 90.360(14) ?
    P3 Re2 Se7 . . 92.21(3) ?
    Se8 Re2 Se7 . . 89.763(14) ?
    Se5 Re2 Se7 . . 175.479(14) ?
    P3 Re2 Se6 . . 93.99(3) ?
    Se8 Re2 Se6 . . 175.871(14) ?
    Se5 Re2 Se6 . . 89.567(14) ?
    Se7 Re2 Se6 . . 89.985(14) ?
    P3 Re2 Re1 . . 133.58(3) ?
    Se8 Re2 Re1 . . 58.351(10) ?
    Se5 Re2 Re1 . . 58.321(10) ?
    Se7 Re2 Re1 . . 118.168(11) ?
    Se6 Re2 Re1 . . 118.335(11) ?
    P3 Re2 Re5 . . 136.47(3) ?
    Se8 Re2 Re5 . . 118.392(11) ?
    Se5 Re2 Re5 . . 58.103(10) ?
    Se7 Re2 Re5 . . 118.043(11) ?
    Se6 Re2 Re5 . . 58.282(11) ?
    Re1 Re2 Re5 . . 60.063(7) ?
    P3 Re2 Re3 . . 136.37(3) ?
    Se8 Re2 Re3 . . 118.169(11) ?
    Se5 Re2 Re3 . . 117.968(12) ?
    Se7 Re2 Re3 . . 58.183(11) ?
    Se6 Re2 Re3 . . 58.410(11) ?
    Re1 Re2 Re3 . . 90.011(8) ?
    Re5 Re2 Re3 . . 59.876(7) ?
    P3 Re2 Re6 . . 133.76(3) ?
    Se8 Re2 Re6 . . 58.262(10) ?
    Se5 Re2 Re6 . . 118.157(11) ?
    Se7 Re2 Re6 . . 58.316(10) ?
    Se6 Re2 Re6 . . 118.306(12) ?
    Re1 Re2 Re6 . . 59.865(7) ?
    Re5 Re2 Re6 . . 89.746(8) ?
    Re3 Re2 Re6 . . 59.916(7) ?
    P2 Re3 Se7 . . 90.34(3) ?
    P2 Re3 Se1 . . 93.59(3) ?
    Se7 Re3 Se1 . . 176.066(14) ?
    P2 Re3 Se2 . . 93.07(3) ?
    Se7 Re3 Se2 . . 90.253(15) ?
    Se1 Re3 Se2 . . 89.364(15) ?
    P2 Re3 Se6 . . 91.17(3) ?
    Se7 Re3 Se6 . . 90.030(15) ?
    Se1 Re3 Se6 . . 90.064(15) ?
    Se2 Re3 Se6 . . 175.753(14) ?
    P2 Re3 Re4 . . 137.20(3) ?
    Se7 Re3 Re4 . . 118.152(12) ?
    Se1 Re3 Re4 . . 58.490(11) ?
    Se2 Re3 Re4 . . 58.294(11) ?
    Se6 Re3 Re4 . . 117.994(12) ?
    P2 Re3 Re5 . . 135.51(3) ?
    Se7 Re3 Re5 . . 118.400(11) ?
    Se1 Re3 Re5 . . 58.531(10) ?
    Se2 Re3 Re5 . . 118.002(12) ?
    Se6 Re3 Re5 . . 58.303(11) ?
    Re4 Re3 Re5 . . 59.712(6) ?
    P2 Re3 Re6 . . 134.50(3) ?
    Se7 Re3 Re6 . . 58.431(11) ?
    Se1 Re3 Re6 . . 118.228(12) ?
    Se2 Re3 Re6 . . 58.456(11) ?
    Se6 Re3 Re6 . . 118.343(12) ?
    Re4 Re3 Re6 . . 59.741(6) ?
    Re5 Re3 Re6 . . 89.931(7) ?
    P2 Re3 Re2 . . 133.10(3) ?
    Se7 Re3 Re2 . . 58.376(11) ?
    Se1 Re3 Re2 . . 118.558(12) ?
    Se2 Re3 Re2 . . 118.508(12) ?
    Se6 Re3 Re2 . . 58.290(11) ?
    Re4 Re3 Re2 . . 89.692(8) ?
    Re5 Re3 Re2 . . 60.040(7) ?
    Re6 Re3 Re2 . . 60.072(6) ?
    N1 Re4 Se2 . . 92.72(10) ?
    N1 Re4 Se4 . . 90.55(10) ?
    Se2 Re4 Se4 . . 176.729(15) ?
    N1 Re4 Se3 . . 93.89(10) ?
    Se2 Re4 Se3 . . 90.179(14) ?
    Se4 Re4 Se3 . . 89.663(14) ?
    N1 Re4 Se1 . . 89.41(10) ?
    Se2 Re4 Se1 . . 89.388(14) ?
    Se4 Re4 Se1 . . 90.582(14) ?
    Se3 Re4 Se1 . . 176.691(14) ?
    N1 Re4 Re5 . . 132.32(10) ?
    Se2 Re4 Re5 . . 118.699(12) ?
    Se4 Re4 Re5 . . 58.682(11) ?
    Se3 Re4 Re5 . . 118.853(11) ?
    Se1 Re4 Re5 . . 58.669(11) ?
    N1 Re4 Re6 . . 137.14(10) ?
    Se2 Re4 Re6 . . 58.701(11) ?
    Se4 Re4 Re6 . . 118.604(11) ?
    Se3 Re4 Re6 . . 58.516(11) ?
    Se1 Re4 Re6 . . 118.608(12) ?
    Re5 Re4 Re6 . . 90.533(8) ?
    N1 Re4 Re1 . . 135.52(10) ?
    Se2 Re4 Re1 . . 118.887(12) ?
    Se4 Re4 Re1 . . 58.411(11) ?
    Se3 Re4 Re1 . . 58.465(11) ?
    Se1 Re4 Re1 . . 119.047(12) ?
    Re5 Re4 Re1 . . 60.396(7) ?
    Re6 Re4 Re1 . . 60.198(7) ?
    N1 Re4 Re3 . . 133.98(10) ?
    Se2 Re4 Re3 . . 58.478(10) ?
    Se4 Re4 Re3 . . 118.890(11) ?
    Se3 Re4 Re3 . . 118.772(11) ?
    Se1 Re4 Re3 . . 58.346(10) ?
    Re5 Re4 Re3 . . 60.225(7) ?
    Re6 Re4 Re3 . . 60.266(7) ?
    Re1 Re4 Re3 . . 90.408(8) ?
    P5 Re5 Se5 . . 93.02(3) ?
    P5 Re5 Se6 . . 90.98(3) ?
    Se5 Re5 Se6 . . 89.788(15) ?
    P5 Re5 Se4 . . 93.03(3) ?
    Se5 Re5 Se4 . . 89.543(14) ?
    Se6 Re5 Se4 . . 175.969(14) ?
    P5 Re5 Se1 . . 90.99(3) ?
    Se5 Re5 Se1 . . 175.990(15) ?
    Se6 Re5 Se1 . . 90.015(15) ?
    Se4 Re5 Se1 . . 90.374(15) ?
    P5 Re5 Re4 . . 135.00(3) ?
    Se5 Re5 Re4 . . 118.239(12) ?
    Se6 Re5 Re4 . . 118.553(12) ?
    Se4 Re5 Re4 . . 58.488(11) ?
    Se1 Re5 Re4 . . 58.525(11) ?
    P5 Re5 Re3 . . 133.52(3) ?
    Se5 Re5 Re3 . . 118.448(12) ?
    Se6 Re5 Re3 . . 58.511(10) ?
    Se4 Re5 Re3 . . 118.534(11) ?
    Se1 Re5 Re3 . . 58.245(11) ?
    Re4 Re5 Re3 . . 60.063(6) ?
    P5 Re5 Re2 . . 135.05(3) ?
    Se5 Re5 Re2 . . 58.377(11) ?
    Se6 Re5 Re2 . . 58.369(11) ?
    Se4 Re5 Re2 . . 118.063(12) ?
    Se1 Re5 Re2 . . 118.314(12) ?
    Re4 Re5 Re2 . . 89.919(8) ?
    Re3 Re5 Re2 . . 60.083(6) ?
    P5 Re5 Re1 . . 136.44(3) ?
    Se5 Re5 Re1 . . 58.345(11) ?
    Se6 Re5 Re1 . . 118.252(11) ?
    Se4 Re5 Re1 . . 58.179(10) ?
    Se1 Re5 Re1 . . 118.413(12) ?
    Re4 Re5 Re1 . . 59.905(6) ?
    Re3 Re5 Re1 . . 90.032(7) ?
    Re2 Re5 Re1 . . 59.892(7) ?
    P4 Re6 Se8 . . 91.62(3) ?
    P4 Re6 Se3 . . 90.53(3) ?
    Se8 Re6 Se3 . . 90.011(14) ?
    P4 Re6 Se7 . . 93.56(3) ?
    Se8 Re6 Se7 . . 89.731(14) ?
    Se3 Re6 Se7 . . 175.909(14) ?
    P4 Re6 Se2 . . 92.58(3) ?
    Se8 Re6 Se2 . . 175.794(14) ?
    Se3 Re6 Se2 . . 89.961(15) ?
    Se7 Re6 Se2 . . 89.997(15) ?
    P4 Re6 Re4 . . 134.44(3) ?
    Se8 Re6 Re4 . . 118.303(12) ?
    Se3 Re6 Re4 . . 58.538(11) ?
    Se7 Re6 Re4 . . 118.180(12) ?
    Se2 Re6 Re4 . . 58.323(11) ?
    P4 Re6 Re1 . . 133.65(3) ?
    Se8 Re6 Re1 . . 58.370(10) ?
    Se3 Re6 Re1 . . 58.386(10) ?
    Se7 Re6 Re1 . . 118.212(11) ?
    Se2 Re6 Re1 . . 118.266(12) ?
    Re4 Re6 Re1 . . 59.954(6) ?
    P4 Re6 Re3 . . 136.23(3) ?
    Se8 Re6 Re3 . . 118.242(11) ?
    Se3 Re6 Re3 . . 118.521(11) ?
    Se7 Re6 Re3 . . 58.208(10) ?
    Se2 Re6 Re3 . . 58.265(11) ?
    Re4 Re6 Re3 . . 59.993(7) ?
    Re1 Re6 Re3 . . 90.109(7) ?
    P4 Re6 Re2 . . 135.72(3) ?
    Se8 Re6 Re2 . . 58.239(11) ?
    Se3 Re6 Re2 . . 118.312(12) ?
    Se7 Re6 Re2 . . 58.286(11) ?
    Se2 Re6 Re2 . . 118.257(12) ?
    Re4 Re6 Re2 . . 89.802(8) ?
    Re1 Re6 Re2 . . 59.939(6) ?
    Re3 Re6 Re2 . . 60.012(6) ?
    F1 Sb1 F5 . . 89.4(5) ?
    F1 Sb1 F3 . . 91.1(5) ?
    F5 Sb1 F3 . . 179.5(5) ?
    F1 Sb1 F6 . . 88.7(3) ?
    F5 Sb1 F6 . . 90.7(4) ?
    F3 Sb1 F6 . . 89.3(4) ?
    F1 Sb1 F2 . . 91.6(3) ?
    F5 Sb1 F2 . . 90.8(3) ?
    F3 Sb1 F2 . . 89.1(3) ?
    F6 Sb1 F2 . . 178.4(3) ?
    F1 Sb1 F4 . . 179.2(3) ?
    F5 Sb1 F4 . . 90.3(5) ?
    F3 Sb1 F4 . . 89.1(4) ?
    F6 Sb1 F4 . . 90.6(3) ?
    F2 Sb1 F4 . . 89.1(2) ?
    F11 Sb2 F10 . . 91.2(2) ?
    F11 Sb2 F12 . . 89.6(2) ?
    F10 Sb2 F12 . . 90.7(2) ?
    F11 Sb2 F7 . . 91.7(2) ?
    F10 Sb2 F7 . . 176.8(2) ?
    F12 Sb2 F7 . . 90.78(17) ?
    F11 Sb2 F8 . . 179.2(3) ?
    F10 Sb2 F8 . . 88.6(2) ?
    F12 Sb2 F8 . . 91.2(2) ?
    F7 Sb2 F8 . . 88.5(2) ?
    F11 Sb2 F9 . . 89.3(2) ?
    F10 Sb2 F9 . . 90.5(2) ?
    F12 Sb2 F9 . . 178.4(2) ?
    F7 Sb2 F9 . . 88.10(17) ?
    F8 Sb2 F9 . . 89.9(2) ?
    Re3 Se1 Re4 . . 63.164(12) ?
    Re3 Se1 Re5 . . 63.224(11) ?
    Re4 Se1 Re5 . . 62.806(11) ?
    Re4 Se2 Re3 . . 63.228(11) ?
    Re4 Se2 Re6 . . 62.976(11) ?
    Re3 Se2 Re6 . . 63.279(11) ?
    Re1 Se3 Re6 . . 63.209(11) ?
    Re1 Se3 Re4 . . 63.028(11) ?
    Re6 Se3 Re4 . . 62.945(10) ?
    Re1 Se4 Re4 . . 63.084(10) ?
    Re1 Se4 Re5 . . 63.358(11) ?
    Re4 Se4 Re5 . . 62.830(10) ?
    Re5 Se5 Re1 . . 63.547(12) ?
    Re5 Se5 Re2 . . 63.520(11) ?
    Re1 Se5 Re2 . . 63.320(11) ?
    Re5 Se6 Re2 . . 63.349(10) ?
    Re5 Se6 Re3 . . 63.186(11) ?
    Re2 Se6 Re3 . . 63.301(11) ?
    Re3 Se7 Re2 . . 63.440(10) ?
    Re3 Se7 Re6 . . 63.361(11) ?
    Re2 Se7 Re6 . . 63.399(10) ?
    Re2 Se8 Re1 . . 63.317(11) ?
    Re2 Se8 Re6 . . 63.499(11) ?
    Re1 Se8 Re6 . . 63.256(11) ?
_iucr_refine_instructions_details
;
TITL file  DDJOB.res = = DIRDIF output for SHELX
CELL  0.71073  14.3341  16.6498  17.0533   82.157   72.859   71.608
ZERR     2.00   0.0010   0.0011   0.0011    0.001    0.001    0.001
LATT   1
SFAC  C    H    F    N    P    RE   SB   SE
UNIT  80   186  24   4    10   12   4    16
MERG   2
ACTA
BOND $H
WPDB  -1
OMIT  1 1 0
OMIT  1 0 1
L.S.   4
TEMP  -100.00
WGHT    0.015300   11.369301
FVAR       0.03003
C1    1    1.122761    0.555482    0.550888    11.00000    0.03590    0.03300 =
         0.04556   -0.01072   -0.00803    0.00589
AFIX  33
H1A   2    1.150123    0.504165    0.519476    11.00000   -1.50000
H1B   2    1.064570    0.550162    0.596859    11.00000   -1.50000
H1C   2    1.175897    0.562868    0.572133    11.00000   -1.50000
AFIX   0
C2    1    1.087996    0.632244    0.495084    11.00000    0.02914    0.03422 =
         0.02568   -0.00959    0.00060   -0.00376
AFIX  23
H2A   2    1.035946    0.622889    0.472887    11.00000   -1.20000
H2B   2    1.147071    0.635378    0.448003    11.00000   -1.20000
AFIX   0
C3    1    1.136953    0.747865    0.578707    11.00000    0.02091    0.05326 =
         0.02579   -0.00168   -0.00674   -0.01596
AFIX  23
H3A   2    1.113997    0.805148    0.600316    11.00000   -1.20000
H3B   2    1.147272    0.706350    0.625073    11.00000   -1.20000
AFIX   0
C4    1    1.239906    0.737526    0.514758    11.00000    0.02435    0.09349 =
         0.04026    0.00046   -0.00529   -0.02838
AFIX  33
H4A   2    1.288934    0.746046    0.540143    11.00000   -1.50000
H4B   2    1.231698    0.779504    0.469173    11.00000   -1.50000
H4C   2    1.265057    0.680402    0.493982    11.00000   -1.50000
AFIX   0
C5    1    1.026838    0.807605    0.453809    11.00000    0.02360    0.03829 =
         0.02006   -0.00168    0.00048   -0.01108
AFIX  23
H5A   2    1.092586    0.790901    0.411172    11.00000   -1.20000
H5B   2    0.973432    0.801393    0.431206    11.00000   -1.20000
AFIX   0
C6    1    1.002990    0.900787    0.469915    11.00000    0.03964    0.03523 =
         0.03447    0.00534    0.00087   -0.01784
AFIX  33
H6A   2    1.000453    0.935002    0.418631    11.00000   -1.50000
H6B   2    1.056314    0.908329    0.490814    11.00000   -1.50000
H6C   2    0.936877    0.918912    0.510649    11.00000   -1.50000
AFIX   0
C7    1    0.738960    1.091815    0.688534    11.00000    0.04330    0.02086 =
         0.03094    0.00205   -0.01107   -0.01734
AFIX  23
H7A   2    0.807592    1.066861    0.651996    11.00000   -1.20000
H7B   2    0.712698    1.150377    0.666941    11.00000   -1.20000
AFIX   0
C8    1    0.750028    1.096065    0.774092    11.00000    0.07365    0.03186 =
         0.04590   -0.00012   -0.02974   -0.02703
AFIX  33
H8A   2    0.796134    1.129847    0.770802    11.00000   -1.50000
H8B   2    0.778060    1.038640    0.795725    11.00000   -1.50000
H8C   2    0.682993    1.122436    0.810671    11.00000   -1.50000
AFIX   0
C9    1    0.564328    1.030006    0.556182    11.00000    0.06663    0.02929 =
         0.05368    0.00939   -0.04267   -0.01258
AFIX  33
H9A   2    0.563544    1.048240    0.499198    11.00000   -1.50000
H9B   2    0.496784    1.054740    0.592894    11.00000   -1.50000
H9C   2    0.581780    0.968059    0.562270    11.00000   -1.50000
AFIX   0
C10   1    0.530672    1.081936    0.748637    11.00000    0.03159    0.02004 =
         0.05363   -0.00103   -0.00484   -0.00473
AFIX  23
H10A  2    0.482552    1.051412    0.746158    11.00000   -1.20000
H10B  2    0.535904    1.075391    0.805901    11.00000   -1.20000
AFIX   0
C11   1    0.484968    1.175814    0.728848    11.00000    0.05690    0.02324 =
         0.06194   -0.00140   -0.01208   -0.00034
AFIX  33
H11A  2    0.418150    1.196874    0.767953    11.00000   -1.50000
H11B  2    0.476978    1.183416    0.672941    11.00000   -1.50000
H11C  2    0.530410    1.207471    0.732936    11.00000   -1.50000
AFIX   0
C12   1    0.643519    1.059545    0.578261    11.00000    0.06001    0.02138 =
         0.03169    0.01014   -0.02598   -0.01280
AFIX  23
H12A  2    0.626016    1.122003    0.570131    11.00000   -1.20000
H12B  2    0.710832    1.035554    0.539518    11.00000   -1.20000
AFIX   0
C13   1    0.560870    0.587556    0.506158    11.00000    0.05894    0.04283 =
         0.06388   -0.01257   -0.03340   -0.02033
AFIX  33
H13A  2    0.569916    0.526449    0.509557    11.00000   -1.50000
H13B  2    0.593756    0.604837    0.450228    11.00000   -1.50000
H13C  2    0.487878    0.618092    0.519903    11.00000   -1.50000
AFIX   0
C14   1    0.464274    0.774342    0.591659    11.00000    0.02095    0.03442 =
         0.02964    0.00008   -0.01611   -0.00716
AFIX  23
H14A  2    0.454117    0.835444    0.595597    11.00000   -1.20000
H14B  2    0.440341    0.768429    0.544487    11.00000   -1.20000
AFIX   0
C15   1    0.397828    0.743041    0.669914    11.00000    0.02237    0.05782 =
         0.03942   -0.00509   -0.00530   -0.01665
AFIX  33
H15A  2    0.326259    0.775991    0.676337    11.00000   -1.50000
H15B  2    0.419298    0.750044    0.717432    11.00000   -1.50000
H15C  2    0.405301    0.683009    0.666173    11.00000   -1.50000
AFIX   0
C16   1    0.645870    0.754622    0.463465    11.00000    0.03235    0.03782 =
         0.01965    0.00177   -0.01065   -0.01166
AFIX  23
H16A  2    0.599644    0.748945    0.432744    11.00000   -1.20000
H16B  2    0.640310    0.815588    0.461857    11.00000   -1.20000
AFIX   0
C17   1    0.755321    0.707514    0.418708    11.00000    0.03748    0.05188 =
         0.02495   -0.00631   -0.00451   -0.01485
AFIX  33
H17A  2    0.771868    0.730994    0.362140    11.00000   -1.50000
H17B  2    0.761725    0.647218    0.418128    11.00000   -1.50000
H17C  2    0.802486    0.714151    0.447183    11.00000   -1.50000
AFIX   0
C18   1    0.609374    0.608311    0.566732    11.00000    0.03938    0.02918 =
         0.03906   -0.00255   -0.02091   -0.01575
AFIX  23
H18A  2    0.682416    0.575359    0.552962    11.00000   -1.20000
H18B  2    0.576964    0.588373    0.622458    11.00000   -1.20000
AFIX   0
C19   1    0.431587    0.878921    0.993720    11.00000    0.02867    0.05044 =
         0.02033   -0.01034    0.00579   -0.01167
AFIX  23
H19A  2    0.375297    0.873326    1.042386    11.00000   -1.20000
H19B  2    0.487693    0.883767    1.013738    11.00000   -1.20000
AFIX   0
C20   1    0.393961    0.959838    0.944489    11.00000    0.03856    0.03772 =
         0.04863   -0.01936    0.00025   -0.00535
AFIX  33
H20A  2    0.370741    1.008395    0.979245    11.00000   -1.50000
H20B  2    0.337195    0.956361    0.925504    11.00000   -1.50000
H20C  2    0.449689    0.966927    0.896978    11.00000   -1.50000
AFIX   0
C21   1    0.368901    0.782457    0.899986    11.00000    0.02187    0.04457 =
         0.02835   -0.00091   -0.00110   -0.01662
AFIX  23
H21A  2    0.358332    0.829626    0.858347    11.00000   -1.20000
H21B  2    0.386779    0.728990    0.872322    11.00000   -1.20000
AFIX   0
C22   1    0.267724    0.791229    0.966683    11.00000    0.02948    0.08364 =
         0.04186   -0.00394    0.00208   -0.02867
AFIX  33
H22A  2    0.214555    0.791037    0.941488    11.00000   -1.50000
H22B  2    0.247990    0.844590    0.993845    11.00000   -1.50000
H22C  2    0.276053    0.743658    1.007286    11.00000   -1.50000
AFIX   0
C23   1    0.483478    0.700715    1.018369    11.00000    0.03311    0.05078 =
         0.02590    0.01314   -0.00160   -0.01620
AFIX  23
H23A  2    0.538464    0.700971    1.042306    11.00000   -1.20000
H23B  2    0.418431    0.716302    1.061925    11.00000   -1.20000
AFIX   0
C24   1    0.502308    0.610934    0.995215    11.00000    0.06207    0.04314 =
         0.05189    0.02007   -0.00812   -0.02551
AFIX  33
H24A  2    0.504017    0.572504    1.044055    11.00000   -1.50000
H24B  2    0.567740    0.593468    0.953558    11.00000   -1.50000
H24C  2    0.447318    0.608903    0.973091    11.00000   -1.50000
AFIX   0
C25   1    0.889627    0.917778    0.912605    11.00000    0.04642    0.03437 =
         0.03852   -0.00375   -0.02008   -0.02226
AFIX  23
H25A  2    0.917397    0.940228    0.856697    11.00000   -1.20000
H25B  2    0.815503    0.947030    0.929245    11.00000   -1.20000
AFIX   0
C26   1    0.939216    0.941054    0.971295    11.00000    0.07387    0.06014 =
         0.06625   -0.01506   -0.03560   -0.03438
AFIX  33
H26A  2    0.925326    1.002718    0.969330    11.00000   -1.50000
H26B  2    1.013094    0.914242    0.954627    11.00000   -1.50000
H26C  2    0.910887    0.921064    1.027398    11.00000   -1.50000
AFIX   0
C27   1    0.866034    0.766516    1.014293    11.00000    0.03391    0.04273 =
         0.02241    0.00131   -0.01345   -0.01315
AFIX  23
H27A  2    0.876255    0.704826    1.014726    11.00000   -1.20000
H27B  2    0.911318    0.774620    1.044656    11.00000   -1.20000
AFIX   0
C28   1    0.757120    0.807583    1.060314    11.00000    0.04153    0.04980 =
         0.02531   -0.00699   -0.00467   -0.00918
AFIX  33
H28A  2    0.743577    0.782578    1.116460    11.00000   -1.50000
H28B  2    0.710927    0.798319    1.032344    11.00000   -1.50000
H28C  2    0.746034    0.868555    1.062064    11.00000   -1.50000
AFIX   0
C29   1    1.044762    0.754989    0.885640    11.00000    0.02632    0.05684 =
         0.02982   -0.00402   -0.01403   -0.01372
AFIX  23
H29A  2    1.067826    0.762757    0.932647    11.00000   -1.20000
H29B  2    1.058406    0.693360    0.881701    11.00000   -1.20000
AFIX   0
C30   1    1.108614    0.788639    0.807038    11.00000    0.03485    0.08299 =
         0.03724   -0.00579   -0.00706   -0.02974
AFIX  33
H30A  2    1.180977    0.758026    0.800155    11.00000   -1.50000
H30B  2    1.098019    0.849217    0.810925    11.00000   -1.50000
H30C  2    1.087720    0.780214    0.759718    11.00000   -1.50000
AFIX   0
C31   1    0.889514    0.442224    0.793280    11.00000    0.03036    0.02653 =
         0.02016    0.00223   -0.00693   -0.00833
C32   1    0.953231    0.352593    0.796018    11.00000    0.04237    0.02118 =
         0.03551    0.00152   -0.01037   -0.00053
C33   1    0.965482    0.314366    0.715853    11.00000    0.06775    0.04372 =
         0.06250   -0.02280   -0.03296    0.01200
AFIX  33
H33A  2    1.006991    0.254993    0.716080    11.00000   -1.50000
H33B  2    0.999182    0.346060    0.669409    11.00000   -1.50000
H33C  2    0.898138    0.317502    0.710605    11.00000   -1.50000
AFIX   0
C34   1    0.901611    0.305461    0.870468    11.00000    0.06516    0.04197 =
         0.07910    0.03332   -0.01360   -0.01374
AFIX  33
H34A  2    0.943414    0.246322    0.872497    11.00000   -1.50000
H34B  2    0.834194    0.307430    0.866254    11.00000   -1.50000
H34C  2    0.893983    0.332281    0.920596    11.00000   -1.50000
AFIX   0
C35   1    1.056623    0.353900    0.803046    11.00000    0.04337    0.05013 =
         0.05007    0.00272   -0.02321    0.00240
AFIX  33
H35A  2    1.100913    0.295673    0.805352    11.00000   -1.50000
H35B  2    1.046889    0.381664    0.853162    11.00000   -1.50000
H35C  2    1.088346    0.385202    0.755130    11.00000   -1.50000
AFIX   0
C36   1    0.240390    0.508201    0.850269    11.00000    0.08367    0.09233 =
         0.08628   -0.01267    0.00674   -0.03193
C37   1    0.298741    0.408751    0.842720    11.00000    0.13510    0.13004 =
         0.30659   -0.04237   -0.01135   -0.01221
AFIX  33
H37A  2    0.366776    0.400869    0.804547    11.00000   -1.50000
H37B  2    0.259800    0.381450    0.822143    11.00000   -1.50000
H37C  2    0.305257    0.383240    0.896863    11.00000   -1.50000
AFIX   0
C38   1    0.292652    0.541017    0.903105    11.00000    0.10082    0.17863 =
         0.26081   -0.04270   -0.09433   -0.00489
AFIX  33
H38A  2    0.362821    0.538269    0.871737    11.00000   -1.50000
H38B  2    0.293412    0.505500    0.953846    11.00000   -1.50000
H38C  2    0.254364    0.599776    0.916732    11.00000   -1.50000
AFIX   0
C39   1    0.256225    0.537075    0.757549    11.00000    0.08201    0.17980 =
         0.23893    0.01140   -0.06350   -0.04539
AFIX  33
H39A  2    0.329399    0.524835    0.730440    11.00000   -1.50000
H39B  2    0.223250    0.598099    0.752440    11.00000   -1.50000
H39C  2    0.225977    0.506434    0.731507    11.00000   -1.50000
AFIX   0
C40   1    0.156098    0.515884    0.914567    11.00000    0.09734    0.14855 =
         0.70640    0.06856    0.00571   -0.00665
F1    3    0.253061    0.957330    0.662446    11.00000    0.33400    0.08741 =
         0.12234   -0.04488   -0.04047    0.06302
F2    3    0.153817    1.117761    0.652563    11.00000    0.12719    0.07442 =
         0.07302    0.02056   -0.04880   -0.00810
F3    3    0.073333    1.015970    0.758122    11.00000    0.11649    0.15987 =
         0.24736    0.04766   -0.06198   -0.09113
F4    3    0.133934    1.125171    0.808298    11.00000    0.21852    0.08426 =
         0.10304   -0.03408   -0.07582    0.01054
F5    3    0.312742    1.064610    0.709831    11.00000    0.08161    0.22643 =
         0.39376    0.08710   -0.08845   -0.07916
F6    3    0.230647    0.962440    0.815229    11.00000    0.20492    0.10010 =
         0.13214    0.04149   -0.09286    0.01191
F7    3    0.721890    0.449125    0.670143    11.00000    0.05559    0.04303 =
         0.08972    0.01074    0.01935   -0.01087
F8    3    0.680582    0.384940    0.819773    11.00000    0.09405    0.15599 =
         0.05267   -0.02196   -0.01531   -0.07324
F9    3    0.739262    0.288138    0.692736    11.00000    0.09495    0.02705 =
         0.08571   -0.00798   -0.01586   -0.00603
F10   3    0.550648    0.323123    0.788944    11.00000    0.10644    0.08744 =
         0.06980    0.01194   -0.01259   -0.07608
F11   3    0.589302    0.387804    0.639040    11.00000    0.10957    0.11405 =
         0.07158   -0.00328   -0.03524   -0.01001
F12   3    0.529998    0.486250    0.759634    11.00000    0.04502    0.05954 =
         0.15443   -0.04420    0.02445   -0.01359
N1    4    0.848398    0.511466    0.787253    11.00000    0.02616    0.02200 =
         0.02461   -0.00001   -0.00972   -0.00648
N2    4    0.072626    0.524472    0.925323    11.00000    0.48734    0.15130 =
         0.28787    0.03261   -0.24222   -0.07995
P1    5    0.600798    0.719450    0.570379    11.00000    0.02040    0.02223 =
         0.01984   -0.00083   -0.00966   -0.00839
P2    5    0.906929    0.805026    0.907423    11.00000    0.02476    0.03115 =
         0.02028   -0.00166   -0.01057   -0.01203
P3    5    0.655179    1.030797    0.682633    11.00000    0.02839    0.01537 =
         0.02436    0.00218   -0.00911   -0.00879
P4    5    0.477342    0.782480    0.935820    11.00000    0.02128    0.02947 =
         0.01748    0.00104   -0.00178   -0.01069
P5    5    1.034843    0.734230    0.543072    11.00000    0.01723    0.02888 =
         0.01788   -0.00284   -0.00254   -0.00797
RE1   6    0.688385    0.743153    0.666496    11.00000    0.01486    0.01414 =
         0.01429   -0.00074   -0.00525   -0.00571
RE2   6    0.714718    0.876729    0.714493    11.00000    0.01648    0.01339 =
         0.01429    0.00011   -0.00464   -0.00661
RE3   6    0.822021    0.777146    0.811523    11.00000    0.01664    0.01715 =
         0.01394   -0.00066   -0.00573   -0.00719
RE4   6    0.795584    0.644280    0.762819    11.00000    0.01729    0.01348 =
         0.01706    0.00015   -0.00662   -0.00484
RE5   6    0.874630    0.748784    0.653646    11.00000    0.01446    0.01705 =
         0.01413   -0.00157   -0.00397   -0.00593
RE6   6    0.636216    0.770712    0.824427    11.00000    0.01552    0.01466 =
         0.01357    0.00016   -0.00383   -0.00644
SB1   7    0.194146    1.040039    0.733514    11.00000    0.04840    0.03681 =
         0.05490    0.00604   -0.01924   -0.00317
SB2   7    0.633565    0.387147    0.727886    11.00000    0.05584    0.03129 =
         0.03719   -0.00348   -0.00054   -0.01950
SE1   8    0.970852    0.654659    0.750484    11.00000    0.01711    0.02264 =
         0.02181   -0.00154   -0.00813   -0.00381
SE2   8    0.744832    0.675048    0.912137    11.00000    0.02428    0.02143 =
         0.01611    0.00362   -0.00779   -0.00918
SE3   8    0.616889    0.643090    0.774186    11.00000    0.02069    0.01633 =
         0.02124    0.00130   -0.00657   -0.00994
SE4   8    0.843123    0.622409    0.611362    11.00000    0.01995    0.01796 =
         0.02034   -0.00549   -0.00628   -0.00409
SE5   8    0.767746    0.843590    0.565410    11.00000    0.02039    0.02048 =
         0.01486    0.00141   -0.00521   -0.00841
SE6   8    0.893913    0.876854    0.703013    11.00000    0.02055    0.02187 =
         0.01907   -0.00080   -0.00522   -0.01239
SE7   8    0.666817    0.897564    0.866281    11.00000    0.02177    0.01805 =
         0.01662   -0.00362   -0.00446   -0.00722
SE8   8    0.539677    0.865345    0.728561    11.00000    0.01577    0.01644 =
         0.01924   -0.00014   -0.00557   -0.00473
HKLF 4
REM  file  DDJOB.res = = DIRDIF output for SHELX
REM R1 =  0.0235 for  14672 Fo > 4sig(Fo)  and  0.0289 for all  16900 data
REM    676 parameters refined using      0 restraints
END
WGHT      0.0145     11.4867
REM Highest difference peak  2.987,  deepest hole -2.016,  1-sigma level  0.144
Q1    1   0.6191  0.3859  0.6814  11.00000  0.05    2.99
Q2    1   0.5622  0.3964  0.7297  11.00000  0.05    2.00
Q3    1   0.2022  1.0103  0.7003  11.00000  0.05    1.52
Q4    1   0.1359  0.5123  0.8998  11.00000  0.05    1.00
Q5    1   0.7637  0.8038  0.8022  11.00000  0.05    0.96
;
data_ISU1305
_journal_date_recd_electronic     2014-04-24
_journal_date_accepted     2014-05-22
_journal_name_full     'Acta Crystallographica, Section E'
_journal_year     2014
_journal_volume     70
_journal_issue      7
_journal_page_first     m242
_journal_page_last     m243
_journal_paper_category     QM
_journal_paper_doi     10.1107/S1600536814011982
_journal_coeditor_code     GK2611
_publ_contact_author_name     'Lisa F. Szczepura'
_publ_contact_author_address
;
Department of Chemistry
Campus Box 4160
Illinois State University
Normal, IL 61790-4160
USA
;
_publ_contact_author_email     lfszcze@ilstu.edu
_publ_contact_author_fax     ?
_publ_contact_author_phone     '309-438-2359'
_publ_section_title
;\
Octa-\m~3~-selenido-pentakis(triethylphosphane-\k<i>P</i>)\
(trimethylacetonitrile-\k<i>N</i>)-<i>octahedro</i>-hexarhenium(III)
bis(hexafluoridoantimonate) trimethylacetonitrile monosolvate
;
loop_
    _publ_author_name
    _publ_author_address
    'Ren, YiXin'
;
Department of Chemistry
Campus Box 4160
Illinois State University
Normal, IL 61790-4160
USA
;
    'Bruck, Andrea M.'
;
Department of Chemistry
Campus Box 4160
Illinois State University
Normal, IL 61790-4160
USA
;
    'Szczepura, Lisa F.'
;
Department of Chemistry
Campus Box 4160
Illinois State University
Normal, IL 61790-4160
USA
;
