# Supplementary material for: Octa-μ3-selenido-penta­kis­(tri­ethyl­phos­phane-κP)(tri­methyl­aceto­nitrile-κN)-octa­hedro-hexa­rhenium(III) bis­(hexa­fluorido­anti­monate) tri­methyl­aceto­nitrile monosolvate
Source: Acta Crystallogr Sect E Struct Rep Online. 2014 Jun 4;70(Pt 7):m242–3. doi: 10.1107/S1600536814011982 (PMC4120548; doi:10.1107/S1600536814011982)
Supplement: Supplementary file 2 [file e-70-0m242-Isup2.hkl]

#
# h,k,l, Fc-squared, Fo-squared, sigma(Fo-squared) and status flag
#
data_I
_shelx_title ' file  DDJOB.res = = DIRDIF output for SHELX'
_shelx_refln_list_code          4
_shelx_F_calc_maximum     1054.16
_exptl_crystal_F_000      2708.00
_reflns_d_resolution_high  0.7686
 
loop_
 _symmetry_equiv_pos_as_xyz
 'x, y, z'
 '-x, -y, -z'
 
_cell_length_a    14.3341
_cell_length_b    16.6498
_cell_length_c    17.0533
_cell_angle_alpha  82.157
_cell_angle_beta   72.859
_cell_angle_gamma  71.608
 
_shelx_F_squared_multiplier     1.000
 
loop_
 _refln_index_h
 _refln_index_k
 _refln_index_l
 _refln_F_squared_calc
 _refln_F_squared_meas
 _refln_F_squared_sigma
 _refln_observed_status
   1   0   0      277.20      421.40     33.27 o
   2   0   0   264990.47   262089.16   7158.33 o
   3   0   0       79.34      227.72     33.27 o
   4   0   0    33528.71    30882.69    404.07 o
   5   0   0        1.65      157.10     27.72 o
   6   0   0    41295.16    38507.03    506.54 o
   7   0   0     3715.48     3687.81    144.16 o
   8   0   0     1651.74     1732.23     55.36 o
   9   0   0        6.10      106.90     38.81 o
  10   0   0     5540.43     5766.93    158.70 o
  11   0   0    12609.73    12007.75    256.87 o
  12   0   0    53303.55    52946.08   1275.30 o
  13   0   0     3015.26     3153.64    171.89 o
  14   0   0     4835.35     4575.98    211.26 o
  15   0   0     1904.24     1957.86    155.89 o
  16   0   0     2328.94     2601.72    327.14 o
  17   0   0     1244.16     1175.50    288.33 o
 -16   1   0     3900.11     3784.53    227.72 o
 -15   1   0     9169.39     9038.23    670.92 o
 -14   1   0      537.27      491.57    102.42 o
 -13   1   0     6665.02     7335.43    410.32 o
 -12   1   0     4292.81     4197.42    404.77 o
 -11   1   0    54487.61    54969.21    925.98 o
 -10   1   0      959.22     1067.40     78.28 o
  -9   1   0      325.63      569.05     50.52 o
  -8   1   0     7645.14     7648.43    227.34 o
  -7   1   0    12278.84    12268.95    207.83 o
  -6   1   0     1202.14     1179.56     83.17 o
  -5   1   0   175143.59   179727.50   2462.45 o
  -4   1   0     1001.74     1013.55     38.81 o
  -3   1   0     7421.46     7312.88    101.04 o
  -2   1   0     1046.02     1146.65     77.63 o
  -1   1   0   685248.06   624566.13  16578.96 o
   0   1   0    13493.51    10908.43    864.99 o
   2   1   0    57696.38    61114.54    838.77 o
   3   1   0     6696.60     7536.62    114.52 o
   4   1   0    10498.08     9753.76    149.18 o
   5   1   0     6747.53     7198.95    133.08 o
   6   1   0     1649.68     1705.27    182.98 o
   7   1   0     3052.28     2786.15     77.25 o
   8   1   0     7694.83     7201.25    138.55 o
   9   1   0    13178.38    12918.11    220.99 o
  10   1   0      726.54      850.29     58.42 o
  11   1   0     6719.02     7072.06    365.96 o
  12   1   0     1804.49     1819.42    110.90 o
  13   1   0      329.25      326.29    266.15 o
  14   1   0     1219.26     1293.79    129.18 o
  15   1   0     8581.71     9412.08    798.45 o
  16   1   0       13.68      -14.26    133.08 o
  17   1   0      619.25      377.05    129.18 o
 -16   2   0    52303.86    52924.83   1779.88 o
 -15   2   0     5784.29     5869.08    288.33 o
 -14   2   0    10504.65    10563.47    286.63 o
 -13   2   0      696.55      900.60    177.43 o
 -12   2   0    28537.90    28265.81    892.71 o
 -11   2   0      303.75      152.75    127.53 o
 -10   2   0    10654.59     9956.39    277.24 o
  -9   2   0       14.46      112.60     55.45 o
  -8   2   0    28023.14    28389.37    393.86 o
  -7   2   0     1352.67     1558.80     55.45 o
  -6   2   0   110953.04   112247.83   1437.53 o
  -5   2   0      122.83      321.60     23.52 o
  -4   2   0   137154.83   139431.08   1779.56 o
  -3   2   0      771.02      865.13     31.37 o
  -2   2   0      139.23      350.98     38.81 o
  -1   2   0    28745.16    30877.42    473.46 o
   0   2   0   387383.44   382306.84   5259.38 o
   1   2   0    69816.67    74156.00   1352.93 o
   2   2   0    27256.68    28861.14    407.29 o
   3   2   0     9321.69     9270.76    156.24 o
   4   2   0     1965.75     1658.01    155.25 o
   5   2   0    10102.71     8980.61    149.18 o
   6   2   0    16304.07    16304.94    277.63 o
   7   2   0      332.28      372.59     34.64 o
   8   2   0        9.26      122.87     31.37 o
   9   2   0      169.22      314.36     60.99 o
  10   2   0     9560.33     9161.65    175.80 o
  11   2   0      707.33      608.50     54.89 o
  12   2   0      333.97      295.47     67.05 o
  13   2   0      593.43      487.94     95.92 o
  14   2   0     2926.49     3036.15    167.91 o
  15   2   0     4663.06     4738.68    221.45 o
  16   2   0      107.50      -49.11    277.24 o
  17   2   0       54.50     -160.80    160.80 o
 -16   3   0    13339.52    12730.86    787.36 o
 -15   3   0    40418.98    39511.16   1480.46 o
 -14   3   0     1564.22     1503.56    133.08 o
 -13   3   0      744.93      865.86    116.44 o
 -12   3   0      662.45      727.12    110.90 o
 -11   3   0     4421.69     4313.80    210.70 o
 -10   3   0      501.76      585.62    105.35 o
  -9   3   0     5964.87     5677.06    216.25 o
  -8   3   0        3.51      169.37    121.99 o
  -7   3   0     2623.10     2626.67    116.44 o
  -6   3   0       33.33      144.16     27.72 o
  -5   3   0   379064.78   365365.09   4912.70 o
  -4   3   0     4696.44     4724.58     86.26 o
  -3   3   0     4931.74     5353.01    332.69 o
  -2   3   0    17978.23    19375.58    287.65 o
  -1   3   0     9258.26    10074.28    159.69 o
   0   3   0    11437.87    12351.71    191.04 o
   1   3   0    62462.58    68819.59    952.99 o
   2   3   0    31026.40    31651.98    419.47 o
   3   3   0    34343.08    32237.47    462.91 o
   4   3   0     4193.24     3727.72     83.17 o
   5   3   0     1835.45     1638.13     50.52 o
   6   3   0     1462.90     1407.60     60.99 o
   7   3   0    43982.33    42204.13    681.00 o
   8   3   0     4228.38     3911.35     95.92 o
   9   3   0     3950.94     3721.80     98.37 o
  10   3   0     4085.78     4385.72    199.61 o
  11   3   0    21881.96    20776.70    379.77 o
  12   3   0      623.52      585.01     77.63 o
  13   3   0     3253.63     3364.45    167.91 o
  14   3   0     1121.41     1304.59    118.98 o
  15   3   0     4592.70     4560.13    213.16 o
  16   3   0     3769.29     4278.78    227.34 o
  17   3   0     1794.99     1711.76    167.91 o
 -15   4   0     1741.08     1537.02    199.84 o
 -14   4   0    18265.40    19692.76    693.10 o
 -13   4   0      436.69      504.15     89.27 o
 -12   4   0      611.92      607.49     88.21 o
 -11   4   0      327.19      181.96    110.90 o
 -10   4   0     1909.66     1878.96    108.06 o
  -9   4   0      509.63      494.93     67.05 o
  -8   4   0      348.02      277.96     41.19 o
  -7   4   0      940.54     1005.77     55.36 o
  -6   4   0    34170.23    36773.09    582.20 o
  -5   4   0      160.90      365.69     27.72 o
  -4   4   0    30285.22    31086.38    925.98 o
  -3   4   0    10825.34    10329.45    170.47 o
  -2   4   0      568.27      473.25    116.44 o
  -1   4   0    23049.18    24379.40    362.12 o
   0   4   0     3067.38     3349.39     86.26 o
   1   4   0      313.72      486.03    105.35 o
   2   4   0      393.08      643.39     31.37 o
   3   4   0      524.42     1087.23     39.21 o
   4   4   0   108058.90   113825.52   1754.65 o
   5   4   0    16062.02    18378.07    493.49 o
   6   4   0    26484.30    28284.53    415.36 o
   7   4   0      374.41      389.40     39.21 o
   8   4   0     1108.92     1184.20    105.35 o
   9   4   0     5506.57     5598.92    182.98 o
  10   4   0    13452.01    13358.05    332.69 o
  11   4   0    39500.58    39121.60    673.82 o
  12   4   0     5705.48     5225.71    521.21 o
  13   4   0      729.87      761.01     95.92 o
  14   4   0       23.11      206.27    133.08 o
  15   4   0     1082.00      991.95    124.99 o
  16   4   0    13524.37    14033.62    682.01 o
  17   4   0     9358.63     8355.80    315.58 o
 -15   5   0    31475.89    32973.38    745.52 o
 -14   5   0      227.60      230.66    110.73 o
 -13   5   0       21.24       73.93     99.81 o
 -12   5   0       78.50       75.61     77.03 o
 -11   5   0     1482.62     1527.93    108.06 o
 -10   5   0       91.63       23.57    116.44 o
  -9   5   0    16078.67    15268.61    315.34 o
  -8   5   0        5.55       17.06     40.54 o
  -7   5   0    20126.52    19572.22    297.12 o
  -6   5   0     5877.56     5645.75    166.34 o
  -5   5   0    14558.66    14160.37    377.05 o
  -4   5   0    19476.12    19609.67    321.60 o
  -3   5   0     1048.03      989.91     39.68 o
  -2   5   0      155.80      145.47     27.72 o
  -1   5   0     6267.93     7541.83    135.36 o
   0   5   0     3306.66     3735.82    138.62 o
   1   5   0      600.82      791.81     45.12 o
   2   5   0     2979.99     3344.10     74.19 o
   3   5   0    89135.49    98750.87   1968.40 o
   4   5   0   121965.76   126468.83   2301.09 o
   5   5   0   620098.00   600213.19   9198.80 o
   6   5   0    57475.76    58182.28    822.65 o
   7   5   0   111774.61   106837.07   1485.61 o
   8   5   0      912.09      842.81     45.12 o
   9   5   0      208.90      403.36    166.34 o
  10   5   0     6472.65     5667.33    156.83 o
  11   5   0    34469.50    33826.74    591.68 o
  12   5   0      640.80      778.58    127.53 o
  13   5   0      613.09      666.15     74.19 o
  14   5   0     1385.02     1467.23    124.99 o
  15   5   0     4905.99     4432.35    209.25 o
  16   5   0    26647.34    26446.70    610.86 o
  17   5   0    30031.86    30097.30   1591.36 o
 -14   6   0      512.48      730.17    132.62 o
 -13   6   0      105.88      173.61    104.09 o
 -12   6   0     8399.93     7692.73    526.76 o
 -11   6   0      214.82      238.67     78.28 o
 -10   6   0     3952.89     3525.89    149.74 o
  -9   6   0     3229.91     3149.36    171.89 o
  -8   6   0      187.50      280.94     53.23 o
  -7   6   0       67.00      204.30     72.08 o
  -6   6   0    20347.05    21288.35    787.36 o
  -5   6   0     3890.71     3661.89     77.25 o
  -4   6   0     1778.73     1965.91     67.05 o
  -3   6   0    20118.82    21154.41    305.43 o
  -2   6   0   116689.64   119395.79   2356.54 o
  -1   6   0    18713.24    19819.72    313.62 o
   0   6   0    68351.02    72809.20    936.45 o
   1   6   0      222.42      301.06     31.37 o
   2   6   0    56865.33    57982.57    822.25 o
   3   6   0    23808.93    25307.69    372.49 o
   4   6   0   546279.50   527326.31  11034.15 o
   5   6   0   150671.22   158237.83   2489.61 o
   6   6   0   440212.66   438601.19   9531.51 o
   7   6   0    69626.11    72062.77   1011.37 o
   8   6   0     1684.24     1656.21     63.59 o
   9   6   0     2334.26     2464.40     79.85 o
  10   6   0     4132.09     3781.85    125.46 o
  11   6   0     3354.44     2955.89    117.62 o
  12   6   0      873.10      961.92    144.16 o
  13   6   0      167.53      175.48     66.31 o
  14   6   0       27.62       61.61     69.28 o
  15   6   0     6719.42     7208.49    266.63 o
  16   6   0    22674.26    22721.16    576.66 o
  17   6   0    41212.49    42621.18   1607.99 o
 -14   7   0       12.94      -35.06    155.25 o
 -13   7   0    13516.90    14152.70    914.89 o
 -12   7   0      730.31      855.71    232.88 o
 -11   7   0    25297.90    25278.97    581.04 o
 -10   7   0     1068.23      908.27     98.13 o
  -9   7   0     9282.19     9163.46    247.97 o
  -8   7   0      263.47      365.86     61.28 o
  -7   7   0    22522.98    21895.99    715.28 o
  -6   7   0    11639.99    11556.38    229.04 o
  -5   7   0     5958.88     6136.55    132.62 o
  -4   7   0     1324.61     1729.34    105.35 o
  -3   7   0      121.81      243.47     83.17 o
  -2   7   0     7009.91     6651.98    360.41 o
  -1   7   0   143742.02   150404.30   2090.98 o
   0   7   0    84743.06    85217.63   1093.37 o
   1   7   0    55195.77    57525.04    832.03 o
   2   7   0      217.26      262.78     44.36 o
   3   7   0    46201.25    49100.98    702.38 o
   4   7   0   134410.06   136351.67   1884.24 o
   5   7   0   455880.81   453247.69   9054.65 o
   6   7   0   410830.94   401377.69   7823.72 o
   7   7   0   128985.91   134858.48   1857.51 o
   8   7   0     2770.53     2480.65    210.70 o
   9   7   0     3503.28     3621.12    121.35 o
  10   7   0     3924.66     4199.38    177.43 o
  11   7   0     2283.77     2267.84    109.78 o
  12   7   0        7.32      -16.21     50.52 o
  13   7   0        9.36       88.72     62.73 o
  14   7   0      229.38      311.36     83.17 o
  15   7   0      468.56      481.09    106.46 o
  16   7   0    14559.15    13788.88    404.77 o
  17   7   0     5340.08     5138.47    504.58 o
 -13   8   0     1466.32     1319.21    327.14 o
 -12   8   0    95279.26    97988.59   1869.07 o
 -11   8   0      331.21      528.34    133.08 o
 -10   8   0    17530.73    17235.43    499.03 o
  -9   8   0      979.97      874.18    105.35 o
  -8   8   0      166.64      225.26     61.28 o
  -7   8   0     1970.98     2151.38     98.37 o
  -6   8   0     9470.48     9689.76    238.43 o
  -5   8   0     1973.94     2109.12     92.27 o
  -4   8   0    47322.49    47603.57   1097.87 o
  -3   8   0       64.14      248.90     38.81 o
  -2   8   0     9968.81    10643.72    186.37 o
  -1   8   0    77219.82    79045.30   1126.61 o
   0   8   0   396059.00   396086.72   4930.45 o
   1   8   0    41370.09    43879.52    648.84 o
   2   8   0    49953.48    48911.02    715.18 o
   3   8   0    17573.34    17274.67    276.31 o
   4   8   0    66914.84    70069.37    992.64 o
   5   8   0   146488.08   144064.22   1996.17 o
   6   8   0   239470.59   240497.63   3302.86 o
   7   8   0    27560.59    28020.67    388.10 o
   8   8   0      652.04      651.38     58.42 o
   9   8   0     4719.35     4803.84    144.91 o
  10   8   0      506.90      673.15     94.26 o
  11   8   0      144.86      187.65    110.90 o
  12   8   0     1449.94     1512.06     97.78 o
  13   8   0       59.15      132.42     66.31 o
  14   8   0      768.81      953.83     94.10 o
  15   8   0      769.41      948.19    101.94 o
  16   8   0      270.79      161.59    110.90 o
  17   8   0     5362.46     5566.98    310.51 o
 -13   9   0    36296.78    36685.73   1103.41 o
 -12   9   0     2690.05     2990.48    560.02 o
 -11   9   0   123147.46   125989.75   2357.74 o
 -10   9   0     1130.66     1603.38    151.11 o
  -9   9   0     6273.89     6283.14    609.93 o
  -8   9   0      108.17      133.08     70.57 o
  -7   9   0     3857.95     3855.11    141.14 o
  -6   9   0       73.03      161.59     53.23 o
  -5   9   0     8890.53     9006.82    354.87 o
  -4   9   0     2134.69     2172.82     92.27 o
  -3   9   0      512.60      515.52     48.47 o
  -2   9   0      478.04      440.17     38.51 o
  -1   9   0   190437.25   196287.30   3221.53 o
   0   9   0    55266.00    56779.90    744.45 o
   1   9   0   153902.73   157167.27   2578.33 o
   2   9   0    27075.83    27405.25    424.73 o
   3   9   0     1180.97     1945.81     99.81 o
   4   9   0     5263.41     5411.78    121.35 o
   5   9   0     2069.06     2250.19     82.06 o
   6   9   0    15163.09    16579.40    268.41 o
   7   9   0     3729.05     4190.14    126.76 o
   8   9   0       80.94      191.50     55.45 o
   9   9   0     1551.24     1675.57     79.85 o
  10   9   0     1097.64     1162.72     88.72 o
  11   9   0     1923.46     1868.75    101.94 o
  12   9   0      819.34      959.28     86.26 o
  13   9   0       30.08       33.27     62.73 o
  14   9   0      242.77      479.52     94.26 o
  15   9   0      540.11      690.42     94.10 o
  16   9   0      717.67      837.53    122.55 o
  17   9   0       19.33      -11.09    133.08 o
 -12  10   0    97237.28   102669.71   1966.42 o
 -11  10   0    11163.74    12018.29   1092.32 o
 -10  10   0    53014.30    54870.64   1763.25 o
  -9  10   0      964.78     1028.72    122.58 o
  -8  10   0     2127.27     1980.63    260.61 o
  -7  10   0     1067.63     1074.03     87.90 o
  -6  10   0      339.63      667.74    160.80 o
  -5  10   0     4176.58     4491.58    145.66 o
  -4  10   0      811.89      760.48     63.59 o
  -3  10   0     2058.61     2210.69     85.58 o
  -2  10   0     5516.30     5722.31    194.07 o
  -1  10   0    16960.35    16412.67    316.05 o
   0  10   0   114451.33   113716.09   1450.11 o
   1  10   0   114741.27   114569.81   1741.07 o
   2  10   0    30610.98    31020.73    483.15 o
   3  10   0     6997.00     7380.33    164.67 o
   4  10   0     2752.97     2725.56     89.92 o
   5  10   0     2812.10     3007.37     89.92 o
   6  10   0     4429.82     4764.43    117.62 o
   7  10   0       20.23      304.79    149.71 o
   8  10   0      208.73      370.29     63.59 o
   9  10   0    41123.93    41327.91    636.79 o
  10  10   0    17584.31    18013.78    322.40 o
  11  10   0    11326.59    11225.42    234.48 o
  12  10   0      576.78      584.34     78.42 o
  13  10   0     1402.08     1539.44    105.64 o
  14  10   0       21.03       23.76     79.85 o
  15  10   0      330.07      390.84    138.62 o
  16  10   0      251.97      215.63    103.91 o
  17  10   0      636.75      953.71    166.34 o
 -11  11   0    56633.38    56779.75   1156.56 o
 -10  11   0     3499.60     3515.29    211.14 o
  -9  11   0      151.57      541.12    108.06 o
  -8  11   0     2135.69     2012.96    205.16 o
  -7  11   0      512.63      469.75    105.35 o
  -6  11   0     6088.96     6270.57    182.58 o
  -5  11   0      602.88      724.31     73.82 o
  -4  11   0      286.75      208.48     55.36 o
  -3  11   0      805.68      769.42    116.44 o
  -2  11   0     9941.08     9680.98    188.52 o
  -1  11   0     1954.86     1923.65    160.80 o
   0  11   0    22972.07    22801.33    364.53 o
   1  11   0    44718.52    44644.20    599.53 o
   2  11   0      619.90      906.31     58.42 o
   3  11   0    14314.94    15628.41    277.24 o
   4  11   0     2592.11     2989.04    133.08 o
   5  11   0      802.39     1032.38     58.42 o
   6  11   0     3261.03     3549.64    266.15 o
   7  11   0     1634.49     2137.90     98.13 o
   8  11   0    26822.10    26821.19    483.42 o
   9  11   0    49352.61    49870.82    840.02 o
  10  11   0    94683.20    94151.66   1531.94 o
  11  11   0    31305.10    31685.76    637.65 o
  12  11   0     6759.18     6972.90    211.29 o
  13  11   0       10.82       60.49     82.06 o
  14  11   0       65.39      189.45     90.24 o
  15  11   0        0.54       76.77     98.37 o
  16  11   0      141.71      141.00    106.46 o
  17  11   0        6.67     -118.72    132.62 o
 -11  12   0     3041.06     3209.50    213.77 o
 -10  12   0     3881.09     3798.87    276.59 o
  -9  12   0      176.96      159.69    105.57 o
  -8  12   0     1564.89     1583.06    144.08 o
  -7  12   0     1788.45     1946.01    120.83 o
  -6  12   0        8.04      103.50     69.43 o
  -5  12   0     2103.51     2097.93    160.80 o
  -4  12   0     3210.96     3151.87    205.16 o
  -3  12   0     5045.60     5722.54    161.99 o
  -2  12   0      190.80      352.01     88.72 o
  -1  12   0     7578.12     7803.13    377.05 o
   0  12   0    12635.58    12378.56    271.70 o
   1  12   0      424.04      615.52     47.05 o
   2  12   0     8971.97     9389.40    191.04 o
   3  12   0     8070.95     8690.75    192.00 o
   4  12   0     4790.56     4984.22    137.06 o
   5  12   0    10254.54    10897.25    211.29 o
   6  12   0      787.22      995.63     99.81 o
   7  12   0      192.14      136.77     49.59 o
   8  12   0    17284.96    17488.77    347.96 o
   9  12   0   110314.11   112557.38   1812.84 o
  10  12   0    41672.95    42245.27    734.43 o
  11  12   0   199361.63   197297.75   3544.35 o
  12  12   0    10095.25     9571.36    376.39 o
  13  12   0     3234.33     3329.20    266.15 o
  14  12   0        3.93       20.20    108.94 o
  15  12   0       31.25      168.36    282.78 o
  16  12   0      110.50      120.40    137.06 o
  17  12   0      123.25      232.88    199.61 o
 -10  13   0       14.04      -43.76    144.91 o
  -9  13   0        6.70      140.68    137.06 o
  -8  13   0     6209.97     6067.32    332.69 o
  -7  13   0    13722.76    13942.16    340.07 o
  -6  13   0     7280.73     7199.29    229.10 o
  -5  13   0     1437.66     1677.19    238.43 o
  -4  13   0     1932.63     2318.66    304.96 o
  -3  13   0     2561.25     2928.33    137.06 o
  -2  13   0      750.05      697.21     74.19 o
  -1  13   0    11601.26    11630.15    229.04 o
   0  13   0     8228.01     8064.98    221.79 o
   1  13   0     2092.01     2080.92    101.04 o
   2  13   0     2691.65     3012.27    119.85 o
   3  13   0     4740.70     4578.57    232.88 o
   4  13   0   117426.88   120043.98   1922.40 o
   5  13   0    30520.57    30825.10    661.97 o
   6  13   0    57722.14    56723.83   1125.81 o
   7  13   0     3116.38     3075.95    151.61 o
   8  13   0    32344.86    33324.91    705.60 o
   9  13   0    21920.36    22134.83    619.33 o
  10  13   0   206844.20   199997.31   4472.10 o
  11  13   0    32267.26    31561.58    835.10 o
  12  13   0    48212.68    46008.57   1148.60 o
  13  13   0      269.93      282.96    119.85 o
  14  13   0     4697.39     4834.71    278.29 o
  15  13   0      741.65      662.07    152.76 o
  16  13   0     5331.39     5132.42    388.14 o
  -9  14   0      204.12      301.75    271.70 o
  -8  14   0     5628.81     5391.51    306.11 o
  -7  14   0    10825.22    10783.33    438.85 o
  -6  14   0    20355.24    21196.66    693.10 o
  -5  14   0     5774.76     5709.25    255.06 o
  -4  14   0     2054.18     2010.07    155.25 o
  -3  14   0     7581.56     7599.01    277.24 o
  -2  14   0     4820.59     4740.14    205.16 o
  -1  14   0     2939.23     3001.35    205.16 o
   0  14   0     2306.79     2602.67    103.91 o
   1  14   0     2145.49     2387.26     98.37 o
   2  14   0     1373.42     1408.38     89.92 o
   3  14   0    31415.46    31560.33    566.53 o
   4  14   0    65598.03    67647.11   1122.78 o
   5  14   0   171402.92   166690.70   3122.98 o
   6  14   0    62738.95    63817.35   1267.09 o
   7  14   0    24984.93    25988.92    587.90 o
   8  14   0      952.04      935.48    132.62 o
   9  14   0    43099.33    41434.35   1325.21 o
  10  14   0     8311.51     8369.05    704.19 o
  11  14   0    90331.02    89036.92   2085.45 o
  12  14   0     1113.45     1147.80    156.83 o
  13  14   0       78.72      338.40    177.43 o
  14  14   0     1546.89     1668.11    187.71 o
  15  14   0       10.06      126.55    130.56 o
  16  14   0      491.92      573.82    167.37 o
  -8  15   0     3264.65     3382.33    343.78 o
  -7  15   0    27339.79    28707.41    809.99 o
  -6  15   0    36612.18    37814.85   1591.36 o
  -5  15   0    24704.79    23938.42    881.62 o
  -4  15   0     3208.97     3313.06    178.01 o
  -3  15   0     6072.90     6020.63    235.10 o
  -2  15   0     1604.18     1650.04    129.18 o
  -1  15   0      730.28      913.15     82.06 o
   0  15   0     4645.92     4449.83    160.61 o
   1  15   0     1539.80     1475.29    121.99 o
   2  15   0    14137.32    14413.43    271.73 o
   3  15   0     1646.02     1966.74    108.94 o
   4  15   0   101861.30   103426.10   1984.58 o
   5  15   0    49200.71    51247.88   1047.34 o
   6  15   0   261608.30   258613.47   5750.60 o
   7  15   0    24119.75    24141.71    670.42 o
   8  15   0     1707.91     1573.02    159.46 o
   9  15   0       25.70      179.49    105.64 o
  10  15   0    19177.54    20512.97    776.27 o
  11  15   0     1588.19     1728.21    249.52 o
  12  15   0    12800.88    12648.48    474.36 o
  13  15   0     1053.84     1221.08    164.67 o
  14  15   0    12820.23    12619.26    497.89 o
  15  15   0       30.99      115.52    140.50 o
  -7  16   0    22477.00    24074.54    853.90 o
  -6  16   0    45391.26    46977.41    993.78 o
  -5  16   0    21126.88    21626.32    554.48 o
  -4  16   0      711.94      749.05    166.34 o
  -3  16   0       84.27       82.93     87.90 o
  -2  16   0       73.27      181.77     87.90 o
  -1  16   0    11295.18    11609.19    345.92 o
   0  16   0     1842.69     1958.08    117.62 o
   1  16   0    26877.51    27183.23    458.28 o
   2  16   0     2152.05     2324.83    110.90 o
   3  16   0     3574.76     3729.38    133.08 o
   4  16   0    18065.59    17580.04    525.21 o
   5  16   0   199930.73   198402.16   4449.44 o
   6  16   0    35302.27    35351.54    925.20 o
   7  16   0    59505.59    58110.00   1419.32 o
   8  16   0       57.90       76.40    105.64 o
   9  16   0     2291.99     2460.97    216.25 o
  10  16   0      800.61      876.22    148.99 o
  11  16   0      168.67      410.32    133.31 o
  12  16   0      195.86      227.34    125.46 o
  13  16   0     5735.10     5837.49    316.93 o
  14  16   0      470.54      583.87    156.24 o
  15  16   0     3913.56     3859.18    388.14 o
  -6  17   0    32259.47    34006.52    981.43 o
  -5  17   0     6381.80     6401.53    263.64 o
  -4  17   0     3524.47     3744.71    198.14 o
  -3  17   0      898.50     1089.42    129.18 o
  -2  17   0      212.40      392.67     98.37 o
  -1  17   0     1938.74     1985.42    145.66 o
   0  17   0     4573.33     4549.87    216.25 o
   1  17   0     1376.34     1467.58    116.44 o
   2  17   0      786.11      807.05     77.25 o
   3  17   0     1096.93     1118.97    114.52 o
   4  17   0    10724.47    10528.32    510.12 o
   5  17   0     3876.50     3484.83    243.97 o
   6  17   0    50932.20    50982.13   1270.26 o
   7  17   0       28.27       99.81    109.78 o
   8  17   0        1.78       52.68    116.44 o
   9  17   0     2829.33     2674.48    209.98 o
  10  17   0     1691.23     1888.98    192.00 o
  11  17   0      373.01      393.84    137.06 o
  12  17   0     3921.13     3602.46    254.76 o
  13  17   0      386.90      294.17    148.37 o
  14  17   0    13498.19    13502.11   1402.83 o
  -4  18   0       28.65       58.62    106.46 o
  -3  18   0     6485.04     6939.34    471.31 o
  -2  18   0     2297.88     2434.29    166.09 o
  -1  18   0       30.40      142.39     95.92 o
   0  18   0      257.67      209.00    101.04 o
   1  18   0     4961.59     4657.63    255.06 o
   2  18   0      611.92      232.88    188.52 o
   3  18   0      216.07      290.74     87.90 o
   4  18   0      936.41      922.96    114.52 o
   5  18   0     2429.70     2558.27    157.79 o
   6  18   0       75.22      169.12     90.24 o
   7  18   0       65.88      142.46    127.53 o
   8  18   0      488.84      589.85    114.11 o
   9  18   0    32560.91    31459.59    709.82 o
  10  18   0      223.42      265.77    104.09 o
  11  18   0       34.20      115.46    132.62 o
  12  18   0      476.93      560.86    156.24 o
  13  18   0     7005.25     6941.39    364.06 o
  -3  19   0     1657.69     1789.89    155.89 o
  -2  19   0     6400.84     6842.28    321.60 o
  -1  19   0      430.39      632.11    144.16 o
   0  19   0      367.62      443.58    133.08 o
   1  19   0     1376.37     1419.47    266.15 o
   2  19   0     1712.82     1907.41    277.24 o
   3  19   0      112.24       55.45    177.43 o
   4  19   0       33.26      186.75     95.92 o
   5  19   0      195.94      167.73     93.12 o
   6  19   0     2490.27     2376.60    166.09 o
   7  19   0      677.55      657.99    118.98 o
   8  19   0    37095.62    37275.10    818.54 o
   9  19   0      309.68      368.38    118.98 o
  10  19   0    40823.92    40427.41    882.13 o
  11  19   0       56.08      325.68    148.37 o
  12  19   0      283.23      692.53    299.42 o
  -1  20   0    17518.03    18552.89    576.66 o
   0  20   0      453.36      565.57    144.16 o
   1  20   0     1603.96     1951.77    288.33 o
   2  20   0     1311.15     1652.35    277.24 o
   3  20   0     4400.06     4324.94    388.14 o
   4  20   0      690.96      698.64    221.79 o
   5  20   0      995.53     1018.61    127.53 o
   6  20   0       75.22       70.38     98.37 o
   7  20   0     1292.07     1240.38    139.33 o
   8  20   0       13.68       65.01    108.72 o
   9  20   0    61847.39    61029.94   1257.36 o
  10  20   0      556.73      874.15    147.63 o
   3  21   0        1.88      144.16    221.79 o
   4  21   0    12198.29    12098.75    698.64 o
   5  21   0      160.25      144.16    210.70 o
   6  21   0     2840.81     2716.95    221.79 o
   7  21   0      810.58      746.41    127.19 o
   8  21   0    13244.01    13174.94    417.99 o
  -7 -21   1      490.14      643.20    155.25 o
  -6 -21   1      191.18      410.32    155.25 o
  -5 -21   1    14512.53    14959.87    521.21 o
  -4 -21   1      266.22      410.32    232.88 o
 -10 -20   1    99007.09    97322.09   1909.14 o
  -9 -20   1      463.20      828.96    141.06 o
  -8 -20   1    31731.26    31086.17    792.91 o
  -7 -20   1     1014.66     1086.67    260.61 o
  -6 -20   1      289.83      476.85    144.16 o
  -5 -20   1      343.70      465.76    144.16 o
  -4 -20   1     2080.04     1863.05    188.52 o
  -3 -20   1      412.81      310.51    199.61 o
  -2 -20   1     3665.60     3759.37    365.96 o
  -1 -20   1       43.09       77.63    199.61 o
   0 -20   1     2792.86     2850.03    332.69 o
   1 -20   1        2.48      188.52    144.16 o
 -12 -19   1        8.21      310.51    232.88 o
 -11 -19   1    18359.02    18376.34    737.46 o
 -10 -19   1      303.17      453.72    133.08 o
  -9 -19   1    69841.34    70418.73   1417.20 o
  -8 -19   1       80.56       65.35    102.42 o
  -7 -19   1     6077.46     6243.79    261.96 o
  -6 -19   1      311.89      283.40    103.91 o
  -5 -19   1       83.23       59.14     90.24 o
  -4 -19   1      242.59      210.70    121.99 o
  -3 -19   1     2966.93     3171.62    221.79 o
  -2 -19   1        8.05     -166.34    166.34 o
  -1 -19   1     5677.43     5256.47    432.49 o
   0 -19   1      305.09      277.24    133.08 o
   1 -19   1     1565.47     1858.30    153.84 o
   2 -19   1     2016.92     2058.99    161.99 o
   3 -19   1     2009.27     1849.71    157.79 o
 -13 -18   1     1234.60     1308.57    277.24 o
 -12 -18   1        4.74      120.72    137.06 o
 -11 -18   1      724.95      973.69    168.46 o
 -10 -18   1    11211.48    10866.91    438.04 o
  -9 -18   1       88.95      186.15    102.42 o
  -8 -18   1    11616.74    12278.76    376.16 o
  -7 -18   1     1219.98     1417.80    139.33 o
  -6 -18   1    12492.31    12459.96    598.84 o
  -5 -18   1      112.91      134.92     90.24 o
  -4 -18   1       19.01       73.59     85.19 o
  -3 -18   1        8.43       88.72    110.90 o
  -2 -18   1     7518.15     7441.12    343.78 o
  -1 -18   1     1946.72     1801.59    304.96 o
   0 -18   1    37683.44    36409.09   1463.83 o
   1 -18   1      897.18     1029.94    127.19 o
   2 -18   1      122.16      227.13    100.52 o
   3 -18   1      365.22      415.60    108.72 o
   4 -18   1     1683.07     1603.84    155.89 o
 -14 -17   1       43.48      121.99    210.70 o
 -13 -17   1     2685.00     2638.05    230.43 o
 -12 -17   1      191.40      180.04    144.16 o
 -11 -17   1     3332.67     3499.24    246.17 o
 -10 -17   1       10.14       13.65     94.04 o
  -9 -17   1      817.76      853.38    114.11 o
  -8 -17   1      517.94      679.64    110.73 o
  -7 -17   1    11653.44    11502.88    356.01 o
  -6 -17   1     4084.60     3849.73    443.58 o
  -5 -17   1    33774.35    33088.44    721.92 o
  -4 -17   1     3995.62     4342.88    201.04 o
  -3 -17   1       31.55       31.96     66.31 o
  -2 -17   1      540.95      497.02     78.42 o
  -1 -17   1    30224.83    28934.87    641.29 o
   0 -17   1    23756.71    23114.33    538.87 o
   1 -17   1    28211.60    28549.37    639.47 o
   2 -17   1     4668.90     4505.65    208.18 o
   3 -17   1       36.71       59.14     90.24 o
   4 -17   1     1201.79     1355.38    139.33 o
   5 -17   1      338.81      372.75    112.51 o
   6 -17   1     1085.19     1230.01    147.63 o
 -14 -16   1     4394.45     4222.05    281.97 o
 -13 -16   1      637.28      603.61    152.76 o
 -12 -16   1     3484.96     3499.87    277.24 o
 -11 -16   1        0.68      190.67    121.35 o
 -10 -16   1       16.07      210.29    194.07 o
  -9 -16   1       98.37      174.66     90.24 o
  -8 -16   1     1159.09     1404.36    288.33 o
  -7 -16   1     6423.57     7124.02    260.21 o
  -6 -16   1   180478.94   177803.33   3317.95 o
  -5 -16   1    24652.27    25110.47    505.37 o
  -4 -16   1   104644.54   105796.27   1772.19 o
  -3 -16   1       12.41      253.89     83.17 o
  -2 -16   1     3845.20     3999.84    135.36 o
  -1 -16   1    13802.63    13824.36    421.40 o
   0 -16   1    50957.60    51407.43   1236.49 o
   1 -16   1     8324.98     8251.85    280.43 o
   2 -16   1    10862.19    10859.91   1036.88 o
   3 -16   1      984.49     1041.44    120.87 o
   4 -16   1     2011.74     2226.81    159.53 o
   5 -16   1      207.38      283.58    121.99 o
   6 -16   1     9449.06     9312.61    322.29 o
   7 -16   1     4149.02     4077.85    731.91 o
 -15 -15   1      311.49      255.06    151.56 o
 -14 -15   1      139.29      150.63    140.50 o
 -13 -15   1     2790.78     2602.85    219.14 o
 -12 -15   1      148.64      151.79    124.73 o
 -11 -15   1    17713.03    17720.88    548.91 o
 -10 -15   1       36.74       43.13    260.61 o
  -9 -15   1     2749.19     3052.87    576.66 o
  -8 -15   1       93.31      320.41    108.94 o
  -7 -15   1    71086.37    70202.05   1670.02 o
  -6 -15   1    19618.40    20042.83    419.47 o
  -5 -15   1   372171.78   369306.13   5924.18 o
  -4 -15   1    17115.38    16804.46    421.40 o
  -3 -15   1    41620.32    41477.47    748.84 o
  -2 -15   1      380.89      369.03     66.31 o
  -1 -15   1     6599.60     6811.65    199.61 o
   0 -15   1     1242.75     1472.55     85.19 o
   1 -15   1    12752.82    13369.63    352.49 o
   2 -15   1     2869.04     3038.50    166.09 o
   3 -15   1     5192.74     5434.75    299.42 o
   4 -15   1       10.96       99.32     87.90 o
   5 -15   1     5746.89     5970.23    282.78 o
   6 -15   1     9145.20     8827.64    393.68 o
   7 -15   1    16576.42    16944.55    621.02 o
   8 -15   1      614.02      732.44    160.61 o
 -15 -14   1       30.39      -35.49    135.72 o
 -14 -14   1     1307.67     1247.89    171.98 o
 -13 -14   1     1036.35     1047.58    156.83 o
 -12 -14   1     1743.10     1790.09    176.30 o
 -11 -14   1     3624.36     3608.64    260.61 o
 -10 -14   1    27290.42    27793.30   1386.20 o
  -9 -14   1     4871.71     5022.87    471.31 o
  -8 -14   1       14.71      220.83    160.80 o
  -7 -14   1     2494.42     2273.44    166.34 o
  -6 -14   1   208340.44   206390.25   3835.19 o
  -5 -14   1   105116.09   104525.23   1999.38 o
  -4 -14   1   249668.39   250684.39   4046.21 o
  -3 -14   1    43234.77    44146.51    687.11 o
  -2 -14   1    26759.19    27055.96    447.53 o
  -1 -14   1        5.70       22.18     47.05 o
   0 -14   1       49.80      129.78     83.17 o
   1 -14   1     1761.08     1820.06     93.12 o
   2 -14   1    21038.17    20941.09    485.27 o
   3 -14   1     2583.01     2431.84    249.52 o
   4 -14   1     6516.74     6816.02    343.78 o
   5 -14   1      228.76      349.22     92.27 o
   6 -14   1     5958.81     5884.42    277.24 o
   7 -14   1    15770.07    16319.43    439.97 o
   8 -14   1     1015.98     1226.72    175.26 o
   9 -14   1       67.45       27.72    133.31 o
 -16 -13   1      467.09      567.19    160.61 o
 -15 -13   1    10079.85    10405.78    499.03 o
 -14 -13   1      283.37      261.78    129.21 o
 -13 -13   1     6424.00     6593.22    317.51 o
 -12 -13   1     2712.30     2639.32    203.88 o
 -11 -13   1    68362.27    66616.14   1591.31 o
 -10 -13   1    12108.06    12421.05    892.71 o
  -9 -13   1    24896.88    26429.58   1613.54 o
  -8 -13   1       74.48      153.59    149.71 o
  -7 -13   1    12079.60    11933.03    317.97 o
  -6 -13   1    43155.97    43806.00    894.24 o
  -5 -13   1   160933.58   164726.88   3076.30 o
  -4 -13   1    56245.78    58565.62    977.84 o
  -3 -13   1    56525.13    57565.44    870.95 o
  -2 -13   1     3502.76     3906.74    144.16 o
  -1 -13   1     2894.52     2762.71    116.44 o
   0 -13   1      754.20      825.59     63.59 o
   1 -13   1      173.47      311.06     88.72 o
   2 -13   1     1447.88     1613.43    127.53 o
   3 -13   1     3452.49     3273.10    161.15 o
   4 -13   1     2578.18     2714.80    166.34 o
   5 -13   1      492.19      614.28    194.07 o
   6 -13   1     3024.67     2819.04    194.07 o
   7 -13   1     4122.93     4619.12    221.11 o
   8 -13   1     4290.21     4679.81    287.29 o
   9 -13   1        3.85      -33.27    125.46 o
  10 -13   1     1938.80     2117.59    223.78 o
 -16 -12   1     6530.13     6660.22    348.88 o
 -15 -12   1     2646.38     2817.15    227.40 o
 -14 -12   1       46.75       92.41    116.84 o
 -13 -12   1        1.32       31.63    105.64 o
 -12 -12   1    15290.00    15141.91    393.48 o
 -11 -12   1     4052.76     4081.82    338.23 o
 -10 -12   1    74709.88    74043.79   1446.00 o
  -9 -12   1     1130.88     1225.69    377.05 o
  -8 -12   1     2316.58     2301.10    164.67 o
  -7 -12   1       63.32      225.97     77.63 o
  -6 -12   1     2984.22     2793.86    137.44 o
  -5 -12   1     3075.20     3317.43    449.13 o
  -4 -12   1     3667.22     3955.45    188.52 o
  -3 -12   1    12225.99    12312.68    260.50 o
  -2 -12   1       16.62      150.75     45.12 o
  -1 -12   1      299.70      402.87     77.63 o
   0 -12   1      105.87      259.08     45.12 o
   1 -12   1       67.47      187.60     45.12 o
   2 -12   1     4335.97     4331.51    454.67 o
   3 -12   1     7777.20     7474.40    186.31 o
   4 -12   1     1557.23     1451.29    227.34 o
   5 -12   1    10454.18    10730.56    272.26 o
   6 -12   1     3384.34     3623.90    150.62 o
   7 -12   1       20.89      133.08    121.99 o
   8 -12   1      796.69      909.66    122.58 o
   9 -12   1       21.56      -60.57     94.04 o
  10 -12   1      185.82      162.19    138.62 o
  11 -12   1     4266.49     4146.32    234.84 o
 -16 -11   1      318.46      396.83    144.91 o
 -15 -11   1     3903.98     4309.78    593.29 o
 -14 -11   1      112.19      266.15    121.35 o
 -13 -11   1       14.57       84.63     74.19 o
 -12 -11   1       68.37       74.85     61.28 o
 -11 -11   1    32846.72    32095.88    524.85 o
 -10 -11   1    12039.88    12355.08    426.95 o
  -9 -11   1    24879.15    24987.99    737.46 o
  -8 -11   1     4401.55     4683.91    147.75 o
  -7 -11   1     9053.75     9575.65    266.15 o
  -6 -11   1      764.54      895.23     69.43 o
  -5 -11   1     5860.52     6375.94    144.91 o
  -4 -11   1      109.99      184.49     39.21 o
  -3 -11   1    14247.66    14770.92    310.51 o
  -2 -11   1    12674.50    13046.29    233.68 o
  -1 -11   1     7364.38     7799.65    138.55 o
   0 -11   1    88311.34    88665.06   1165.09 o
   1 -11   1     2139.15     2762.35    210.70 o
   2 -11   1      132.43      151.22     36.91 o
   3 -11   1      371.65      492.42     55.36 o
   4 -11   1    24865.43    24788.06    587.75 o
   5 -11   1    22844.00    22622.21    397.92 o
   6 -11   1    30582.93    29902.34   1147.77 o
   7 -11   1     2329.16     2398.70    130.76 o
   8 -11   1     6141.12     6368.38    254.70 o
   9 -11   1     1595.15     1366.49    144.08 o
  10 -11   1     1703.03     1712.88    216.25 o
  11 -11   1     1003.27     1031.99    227.34 o
  12 -11   1    12906.95    13418.41    510.12 o
 -17 -10   1      829.38      698.64    266.15 o
 -16 -10   1      120.98      213.17    103.91 o
 -15 -10   1        9.23      135.74     95.92 o
 -14 -10   1     4361.02     4253.29    168.46 o
 -13 -10   1      133.76      221.79     70.57 o
 -12 -10   1       69.09       99.81     62.73 o
 -11 -10   1     4701.38     4891.46    149.18 o
 -10 -10   1    23882.29    24606.27    412.87 o
  -9 -10   1     3632.86     3990.97    124.99 o
  -8 -10   1     9632.67    10213.52    223.71 o
  -7 -10   1        8.84      123.66    110.90 o
  -6 -10   1      599.36      832.72    182.98 o
  -5 -10   1    11766.08    11925.75    209.98 o
  -4 -10   1      200.65      225.62     34.64 o
  -3 -10   1     7034.75     6967.32    277.24 o
  -2 -10   1    18675.37    17830.11    482.40 o
  -1 -10   1   117647.14   120581.20   1436.43 o
   0 -10   1   164833.88   163599.25   3088.45 o
   1 -10   1    35862.08    37754.39    524.99 o
   2 -10   1     6323.15     6357.21    205.16 o
   3 -10   1     1896.95     2052.68     99.81 o
   4 -10   1     2524.34     2579.68    149.71 o
   5 -10   1    50986.50    51737.80   1591.36 o
   6 -10   1     2793.72     3058.39    232.88 o
   7 -10   1     2997.87     3270.92    232.88 o
   8 -10   1     1666.93     1608.30    119.03 o
   9 -10   1      916.57     1036.26    122.58 o
  10 -10   1     1996.38     1927.87    161.15 o
  11 -10   1    31970.38    34310.72    767.18 o
  12 -10   1     7559.98     7606.56    316.71 o
 -17  -9   1       18.93      232.88    144.16 o
 -16  -9   1       82.16      -55.45    121.99 o
 -15  -9   1     6009.81     6492.14    343.78 o
 -14  -9   1     4812.08     5173.61    354.87 o
 -13  -9   1     3024.91     3267.00    160.80 o
 -12  -9   1      990.82     1083.69    116.44 o
 -11  -9   1     3348.63     3203.76    365.96 o
 -10  -9   1        4.49      -10.24     60.99 o
  -9  -9   1      361.17      380.45     53.23 o
  -8  -9   1     9902.85     9633.37    191.84 o
  -7  -9   1     9887.14    10326.23    449.13 o
  -6  -9   1      372.63      591.68     66.54 o
  -5  -9   1      119.84      587.75     66.54 o
  -4  -9   1     1313.69     1420.25     62.73 o
  -3  -9   1     8868.00     8869.14    167.37 o
  -2  -9   1     9340.39    10197.35    187.71 o
  -1  -9   1   121576.59   124786.39   1583.06 o
   0  -9   1   502714.31   511413.03   6461.56 o
   1  -9   1   179525.03   185805.16   2533.97 o
   2  -9   1    99449.45   101495.55   1322.94 o
   3  -9   1     9764.08     9966.97    188.08 o
   4  -9   1     6766.51     8012.21    643.20 o
   5  -9   1      941.72     1113.29    210.70 o
   6  -9   1    11031.85    11587.09    241.87 o
   7  -9   1     1830.78     2118.33    121.99 o
   8  -9   1       96.53       90.93     68.35 o
   9  -9   1     1762.66     1826.52    142.64 o
  10  -9   1     4762.75     5242.75    682.01 o
  11  -9   1     9342.89     9826.60    670.92 o
  12  -9   1    61483.20    61530.45   1242.64 o
  13  -9   1     1676.87     1724.73    243.97 o
 -17  -8   1     2669.88     2292.72    188.08 o
 -16  -8   1     7739.11     8061.90    303.54 o
 -15  -8   1     1892.23     1576.32    121.99 o
 -14  -8   1     4612.59     4668.96    180.36 o
 -13  -8   1       21.28       66.54     66.54 o
 -12  -8   1    10904.87    11462.52    266.61 o
 -11  -8   1     3899.84     3678.06    238.43 o
 -10  -8   1     7418.39     7699.73    393.68 o
  -9  -8   1      904.98     1063.55     74.19 o
  -8  -8   1     5389.22     5542.72    141.14 o
  -7  -8   1    24239.09    23282.25    375.67 o
  -6  -8   1    45604.38    46732.92    675.61 o
  -5  -8   1   151139.83   151309.17   2567.24 o
  -4  -8   1    38992.55    40274.49    585.48 o
  -3  -8   1     1222.71     1685.47     83.17 o
  -2  -8   1    16511.89    17993.12    287.29 o
  -1  -8   1   329437.59   333461.00   4580.77 o
   0  -8   1   386620.69   388655.75   4917.10 o
   1  -8   1   561352.81   562312.75   9830.93 o
   2  -8   1    92499.35    95611.90   1249.12 o
   3  -8   1     3947.45     4192.28    127.53 o
   4  -8   1    16750.00    17882.97    371.50 o
   5  -8   1     4678.46     4791.85    122.58 o
   6  -8   1     7692.32     8051.85    593.29 o
   7  -8   1      607.03      687.35    171.89 o
   8  -8   1     1391.10     1516.03     87.90 o
   9  -8   1     3737.42     3307.62    169.60 o
  10  -8   1      822.13      782.23    110.73 o
  11  -8   1    49114.88    48816.41    999.11 o
  12  -8   1     2399.57     2281.50    179.65 o
  13  -8   1    25395.57    25851.46   1890.78 o
  14  -8   1       65.55       77.63    144.16 o
 -17  -7   1    46236.96    45665.71    965.19 o
 -16  -7   1     8716.44     9115.90    476.85 o
 -15  -7   1     8234.17     7705.68    281.03 o
 -14  -7   1     2670.19     2955.84    141.15 o
 -13  -7   1     2434.28     2521.37    227.34 o
 -12  -7   1     4601.37     4518.07    156.83 o
 -11  -7   1     4937.87     5232.42    164.67 o
 -10  -7   1     5974.41     5785.71    168.46 o
  -9  -7   1     2616.53     2741.15    127.53 o
  -8  -7   1      692.83      695.70     58.42 o
  -7  -7   1    15473.46    16059.09    301.21 o
  -6  -7   1   141987.42   146171.38   1990.58 o
  -5  -7   1   161152.95   165451.89   2278.49 o
  -4  -7   1    83112.10    90471.02   1259.10 o
  -3  -7   1     3046.70     3869.19     85.19 o
  -2  -7   1     8891.85     9029.61    159.46 o
  -1  -7   1    63248.05    64415.18    915.37 o
   0  -7   1   462703.06   476492.41   5545.53 o
   1  -7   1    76408.60    82675.13   1081.05 o
   2  -7   1   142787.03   151083.56   2217.92 o
   3  -7   1     3869.16     3609.85     95.59 o
   4  -7   1      117.19      177.88     36.91 o
   5  -7   1      546.16      526.26     47.02 o
   6  -7   1     1779.43     1767.82    116.44 o
   7  -7   1        6.48       53.23     36.91 o
   8  -7   1    11698.93    11295.00    221.79 o
   9  -7   1       87.70      123.04     88.72 o
  10  -7   1    10225.25     9755.05    312.26 o
  11  -7   1      270.61      271.90    127.53 o
  12  -7   1    23690.88    22897.76    547.38 o
  13  -7   1      238.21       86.50    110.73 o
  14  -7   1      141.26      408.16    227.34 o
 -17  -6   1    32229.00    34617.49   2245.64 o
 -16  -6   1    67795.91    68307.95   1354.59 o
 -15  -6   1    13247.79    13315.97    381.57 o
 -14  -6   1     8443.09     8549.42    285.08 o
 -13  -6   1     1707.23     1824.17    109.78 o
 -12  -6   1     1306.73     1312.88     89.92 o
 -11  -6   1     4633.71     4715.82    152.76 o
 -10  -6   1     2444.04     2435.70    101.94 o
  -9  -6   1       50.40       83.17     47.05 o
  -8  -6   1     9195.47     8948.46    164.12 o
  -7  -6   1     2064.71     1989.90    177.43 o
  -6  -6   1    36101.43    37920.43    626.00 o
  -5  -6   1   276157.72   277121.34   5217.66 o
  -4  -6   1    75208.66    75690.02   1192.13 o
  -3  -6   1   103550.98   102459.94   1763.25 o
  -2  -6   1     9702.48     9482.02    159.46 o
  -1  -6   1    14532.99    15311.91    255.06 o
   0  -6   1     6503.34     7650.18    271.70 o
   1  -6   1   207523.86   218763.75   3570.85 o
   2  -6   1    13588.98    15364.93    233.40 o
   3  -6   1     3799.26     3883.46    476.85 o
   4  -6   1     2444.59     2169.98    188.52 o
   5  -6   1    10349.44    10514.17    189.42 o
   6  -6   1     6055.16     5812.60    216.25 o
   7  -6   1      838.07      753.55     55.36 o
   8  -6   1      113.42      208.75     50.48 o
   9  -6   1     7712.22     7235.03    208.30 o
  10  -6   1      244.98      200.23     83.17 o
  11  -6   1      512.58      892.83    476.85 o
  12  -6   1      477.94      455.33    102.42 o
  13  -6   1     1970.67     2103.44    161.15 o
  14  -6   1       87.71      209.27    112.51 o
  15  -6   1     5887.71     5766.59    321.60 o
 -17  -5   1    68100.03    71270.45   1421.90 o
 -16  -5   1    41801.92    42388.81   1247.58 o
 -15  -5   1    39245.79    39294.25    832.32 o
 -14  -5   1     2757.32     3096.16    170.12 o
 -13  -5   1      452.81      566.00     77.25 o
 -12  -5   1      118.48      181.13     58.42 o
 -11  -5   1     1668.20     1593.89     89.92 o
 -10  -5   1      953.68      953.18     99.81 o
  -9  -5   1     1716.63     1803.24     69.28 o
  -8  -5   1     4431.78     4600.03    160.80 o
  -7  -5   1     1243.48     1354.97    105.35 o
  -6  -5   1   126886.95   129441.41   1788.87 o
  -5  -5   1   212681.03   205321.55   2818.79 o
  -4  -5   1   187763.50   190775.47   4330.49 o
  -3  -5   1    64643.66    63798.76   1219.86 o
  -2  -5   1     2328.52     2654.26    116.44 o
  -1  -5   1     1285.79     1679.98     50.52 o
   0  -5   1      709.09     1148.01     47.05 o
   1  -5   1      123.14      210.94     38.81 o
   2  -5   1     5701.25     6557.70    127.19 o
   3  -5   1       67.86       66.54     44.36 o
   4  -5   1    47119.55    46391.90    687.44 o
   5  -5   1     6667.45     5806.65    232.88 o
   6  -5   1     1081.93     1226.31     88.72 o
   7  -5   1     4103.86     4449.29    110.73 o
   8  -5   1     5819.31     6184.09    360.41 o
   9  -5   1     1037.61     1316.43     99.81 o
  10  -5   1      317.97      602.82     99.81 o
  11  -5   1      502.40      470.45     78.28 o
  12  -5   1      975.31     1061.69    122.58 o
  13  -5   1      456.07      510.03    138.62 o
  14  -5   1      741.47      589.63    122.58 o
  15  -5   1      345.89      426.07    144.16 o
 -17  -4   1    17346.66    17408.15   1613.54 o
 -16  -4   1    41246.90    41068.22    881.22 o
 -15  -4   1    28224.84    29112.15    649.61 o
 -14  -4   1     7926.10     8518.12    286.98 o
 -13  -4   1     5763.64     5448.02    354.87 o
 -12  -4   1     2259.36     2302.90    171.89 o
 -11  -4   1     3782.97     3625.66    129.21 o
 -10  -4   1     1202.00     1175.33    188.52 o
  -9  -4   1    15781.27    15256.12    460.22 o
  -8  -4   1    17467.93    16400.85    266.15 o
  -7  -4   1     1672.40     2116.24     77.63 o
  -6  -4   1    40343.21    40583.63    585.53 o
  -5  -4   1    99180.01   102607.14   1418.67 o
  -4  -4   1    11914.95    13280.07    271.73 o
  -3  -4   1    50490.26    52634.13   1303.03 o
  -2  -4   1    12078.71    12834.79    194.16 o
  -1  -4   1    60527.21    64737.48   1003.61 o
   0  -4   1     5840.51     6111.25    108.72 o
   1  -4   1    57387.73    59703.49    773.17 o
   2  -4   1     4133.89     4333.52     83.95 o
   3  -4   1    13778.50    13526.21    415.86 o
   4  -4   1      883.34      853.90     44.36 o
   5  -4   1   186056.94   188283.89   3016.37 o
   6  -4   1      860.43      993.55     42.60 o
   7  -4   1     2978.19     2888.78     97.78 o
   8  -4   1     1128.41     1394.68    133.08 o
   9  -4   1      853.11     1008.49     78.28 o
  10  -4   1     1050.05     1049.63     80.27 o
  11  -4   1    10837.39    10824.88    269.71 o
  12  -4   1      606.05      622.82    105.35 o
  13  -4   1       18.52      270.39    194.07 o
  14  -4   1      209.70      207.64    127.53 o
  15  -4   1     8152.41     9099.11    333.82 o
 -17  -3   1     3773.65     3663.45    221.45 o
 -16  -3   1    17162.83    17802.28    471.52 o
 -15  -3   1    14177.81    14025.08    407.86 o
 -14  -3   1    11293.02    10919.94    465.76 o
 -13  -3   1      111.02      153.24     82.06 o
 -12  -3   1      481.13      555.52     90.24 o
 -11  -3   1     2356.87     2430.54    105.64 o
 -10  -3   1      428.25      683.14     50.52 o
  -9  -3   1    15841.42    15769.97    304.96 o
  -8  -3   1     8725.13     8835.32    159.69 o
  -7  -3   1     3190.33     2984.52     94.26 o
  -6  -3   1        4.81       94.26     23.52 o
  -5  -3   1     1796.48     1637.15     47.02 o
  -4  -3   1    98157.95    97472.19   1346.89 o
  -3  -3   1      718.80      759.12     55.45 o
  -2  -3   1     3834.57     3629.14    166.34 o
  -1  -3   1      964.83     1155.02     44.36 o
   0  -3   1   189705.70   198074.64   2297.09 o
   1  -3   1     3797.00     4294.03    177.43 o
   2  -3   1      545.16      548.07     28.53 o
   3  -3   1     1903.59     1717.27     47.02 o
   4  -3   1   365590.81   352343.84   5228.74 o
   5  -3   1     9774.79    11101.98    399.23 o
   6  -3   1   394791.81   380115.50   4792.39 o
   7  -3   1     7433.90     7274.90    288.33 o
   8  -3   1     1490.51     1645.43     88.72 o
   9  -3   1     2354.97     2284.46     99.19 o
  10  -3   1      898.49      916.95    121.99 o
  11  -3   1      143.52      107.20     59.51 o
  12  -3   1      967.02     1198.31    112.51 o
  13  -3   1      619.92      816.29     89.27 o
  14  -3   1      140.81      176.61    100.52 o
  15  -3   1      309.14      354.12    127.53 o
  16  -3   1    44279.54    44019.47   1497.10 o
 -17  -2   1      133.20      126.55    182.98 o
 -16  -2   1      257.61      177.79    116.87 o
 -15  -2   1     5903.83     5855.60    243.50 o
 -14  -2   1     1718.35     1531.49    171.89 o
 -13  -2   1     1720.44     1743.84    243.97 o
 -12  -2   1    11426.57    10738.94    307.68 o
 -11  -2   1     8013.40     8122.03    198.38 o
 -10  -2   1       14.99      282.33    138.62 o
  -9  -2   1    26437.88    25245.49    388.74 o
  -8  -2   1       91.96       60.99     31.37 o
  -7  -2   1       88.79       95.05     26.62 o
  -6  -2   1    18450.86    19465.88    292.77 o
  -5  -2   1     5272.77     5676.85    103.91 o
  -4  -2   1     4790.77     5360.57     90.24 o
  -3  -2   1    31584.82    31971.86    452.46 o
  -2  -2   1    13619.88    12616.17    211.29 o
  -1  -2   1   351795.16   348010.59  10174.69 o
   0  -2   1    33967.02    33012.41    587.75 o
   1  -2   1   145326.63   153332.23   2428.62 o
   2  -2   1    22394.49    24304.47    332.69 o
   3  -2   1   101982.52    97553.78   1075.06 o
   4  -2   1    18351.85    17926.69    510.12 o
   5  -2   1   587247.38   568777.94   7205.42 o
   6  -2   1        5.33      340.43     55.45 o
   7  -2   1   153670.95   153903.56   1962.52 o
   8  -2   1     2071.85     1967.84     63.59 o
   9  -2   1       46.50      389.33    138.62 o
  10  -2   1      177.86      218.41     57.06 o
  11  -2   1      582.44     1041.52    310.51 o
  12  -2   1       14.87      115.89     72.08 o
  13  -2   1     1199.33     1167.99     99.19 o
  14  -2   1        3.17       58.47     77.03 o
  15  -2   1    18223.18    19658.58    820.63 o
  16  -2   1     2826.62     2427.64    321.60 o
 -17  -1   1     1993.99     2176.54    227.00 o
 -16  -1   1      234.46      355.88    120.87 o
 -15  -1   1      427.32      517.10    155.25 o
 -14  -1   1     3281.23     3339.72    182.58 o
 -13  -1   1      988.27      918.06    110.73 o
 -12  -1   1    61274.16    61372.47   1857.51 o
 -11  -1   1     4314.40     5241.59    743.00 o
 -10  -1   1    33371.30    32816.95    500.77 o
  -9  -1   1     1298.71     1183.09     58.42 o
  -8  -1   1     2108.87     2099.93    116.44 o
  -7  -1   1       13.04      111.86     55.45 o
  -6  -1   1    66532.91    62613.83    883.94 o
  -5  -1   1     2665.21     2593.62     61.28 o
  -4  -1   1     6461.07     7189.86    116.87 o
  -3  -1   1     4496.83     4383.52     79.85 o
  -2  -1   1    98570.45   106207.30   1337.53 o
  -1  -1   1      411.35      497.32     22.18 o
   0  -1   1   725389.00   544284.56  31239.39 o
   1  -1   1    17063.19    17317.33    232.88 o
   2  -1   1    20974.48    22303.45    272.05 o
   3  -1   1       68.94      200.58    194.07 o
   4  -1   1   248453.86   255889.36   3231.37 o
   5  -1   1     4635.44     4966.07    327.14 o
   6  -1   1   462194.25   445713.88   5622.14 o
   7  -1   1     9573.48     9349.60    493.49 o
   8  -1   1     5066.39     5036.98    216.25 o
   9  -1   1       32.33       94.26     38.81 o
  10  -1   1       62.61      130.16     88.72 o
  11  -1   1      752.05      813.95     99.81 o
  12  -1   1     1185.23     1103.45     89.27 o
  13  -1   1       15.69       48.05     59.51 o
  14  -1   1     4054.86     4516.85    232.88 o
  15  -1   1     1828.49     1542.72    141.06 o
  16  -1   1    13202.96    12377.55    826.17 o
 -16   0   1      816.32      983.39    145.66 o
 -15   0   1     1598.84     1432.92    147.63 o
 -14   0   1     1496.57     1647.89    139.33 o
 -13   0   1    20282.23    19939.83   1802.06 o
 -12   0   1    31222.45    31145.49    560.14 o
 -11   0   1   119919.65   117673.04   1859.04 o
 -10   0   1    10398.14    10770.17    421.40 o
  -9   0   1      174.87      295.15     44.36 o
  -8   0   1      525.16      510.36     39.21 o
  -7   0   1     7497.48     7529.84    138.55 o
  -6   0   1      407.13      560.52     39.21 o
  -5   0   1    28200.80    28160.61    412.87 o
  -4   0   1    17311.16    17260.34    279.56 o
  -3   0   1    17767.80    19531.73    282.27 o
  -2   0   1    27503.50    26771.99    378.22 o
  -1   0   1   671106.81   615716.75  13024.73 o
   0   0   1    12499.61     9514.87    188.52 o
   2   0   1    57437.48    58615.65   1014.70 o
   3   0   1    16489.93    18813.69    256.42 o
   4   0   1     6206.83     5567.83     90.24 o
   5   0   1    72335.95    74653.41    957.71 o
   6   0   1     3353.39     3324.54     88.72 o
   7   0   1    71150.70    71204.80    920.80 o
   8   0   1       23.65       33.27     23.52 o
   9   0   1    23386.81    22936.22    330.25 o
  10   0   1      255.91      297.97     42.60 o
  11   0   1     2649.41     2667.61    110.05 o
  12   0   1      860.90     1035.47     88.21 o
  13   0   1      680.05     1875.34    177.43 o
  14   0   1     2358.18     2434.92    149.45 o
  15   0   1     2762.13     2607.86    169.60 o
  16   0   1     2088.14     2425.77    176.24 o
  17   0   1     2044.18     1995.55    231.23 o
 -16   1   1    12502.67    13188.14    637.65 o
 -15   1   1     3602.02     3090.80    188.08 o
 -14   1   1     3181.90     3452.09    192.81 o
 -13   1   1     4076.99     4238.92    198.14 o
 -12   1   1   109378.22   109595.60   2661.50 o
 -11   1   1    32770.63    32145.04    571.16 o
 -10   1   1    58961.78    58618.18    963.71 o
  -9   1   1      828.15      982.49     99.81 o
  -8   1   1      246.23      439.60     55.45 o
  -7   1   1     3697.09     3291.38    133.08 o
  -6   1   1    35240.81    35741.10    477.89 o
  -5   1   1    10504.62    10176.20    155.89 o
  -4   1   1    51317.43    52839.69    804.00 o
  -3   1   1       14.36      113.11     18.45 o
  -2   1   1    45156.12    47225.58    656.75 o
  -1   1   1    44016.34    48278.45   1896.32 o
   0   1   1   793142.94   705706.75  44103.35 o
   1   1   1     7971.25     8409.88    282.78 o
   2   1   1   219708.20   225252.66   3101.86 o
   3   1   1     6654.36     6789.41    100.52 o
   4   1   1    43629.33    46744.44    600.70 o
   5   1   1     1293.81     1460.23     45.12 o
   6   1   1      616.72      792.94     39.21 o
   7   1   1       43.55      179.45     55.45 o
   8   1   1      362.32      504.07     88.72 o
   9   1   1     6488.75     6591.38    138.55 o
  10   1   1      234.60      544.76     60.99 o
  11   1   1     6042.65     6463.48    168.46 o
  12   1   1     1994.94     2195.28    109.11 o
  13   1   1      140.32      167.45     68.35 o
  14   1   1     1404.01     1606.02    149.71 o
  15   1   1      181.59      192.63    100.52 o
  16   1   1        1.71      -26.02     98.37 o
  17   1   1      314.81      165.67    124.99 o
 -16   2   1    11521.25    11464.40    554.48 o
 -15   2   1    39676.17    41354.41   1352.93 o
 -14   2   1     2740.02     3056.44    238.43 o
 -13   2   1     5265.42     5795.57    826.18 o
 -12   2   1     8274.77     8186.93    521.21 o
 -11   2   1   186946.63   187436.92   3615.21 o
 -10   2   1     9253.80     8940.50    229.10 o
  -9   2   1    14513.07    14386.78    286.63 o
  -8   2   1      874.83      856.79     67.05 o
  -7   2   1      651.00      607.88     34.64 o
  -6   2   1      435.03      531.48     49.90 o
  -5   2   1    63763.66    63249.88    758.80 o
  -4   2   1    15218.95    15264.10    202.08 o
  -3   2   1      132.22      245.99     27.72 o
  -2   2   1    19448.14    20660.80    399.23 o
  -1   2   1    86624.50    93944.46   2084.85 o
   0   2   1    10161.21    10670.23    204.83 o
   1   2   1   700291.69   651460.31  18541.81 o
   2   2   1     6487.02     5767.91     87.90 o
   3   2   1   103567.72   102148.20   1403.31 o
   4   2   1      398.26      477.11     23.52 o
   5   2   1    50315.48    51228.52    813.71 o
   6   2   1    13299.29    12362.08    199.84 o
   7   2   1       60.57      157.72     72.08 o
   8   2   1     3352.40     3047.65     85.19 o
   9   2   1     4742.22     4990.16    249.52 o
  10   2   1    10173.01     9822.60    207.69 o
  11   2   1    32235.79    32511.73    500.77 o
  12   2   1      139.35       97.03     57.06 o
  13   2   1      649.24      634.58    105.35 o
  14   2   1      518.18      628.59    100.52 o
  15   2   1      640.66      647.62    110.73 o
  16   2   1        0.29      -41.37    127.53 o
  17   2   1      210.71       50.25    118.98 o
 -15   3   1     5822.44     5975.54    276.81 o
 -14   3   1    17711.41    16223.31   1075.69 o
 -13   3   1       42.31      215.14    110.90 o
 -12   3   1    23979.48    22623.77   1042.42 o
 -11   3   1     3519.04     3568.52    155.25 o
 -10   3   1    42383.34    42112.15    718.90 o
  -9   3   1     1628.85     1782.82     96.94 o
  -8   3   1     1354.90     1394.74     80.27 o
  -7   3   1    11005.88    10747.46    316.05 o
  -6   3   1    32154.73    31344.13    432.49 o
  -5   3   1      267.16      258.06     38.81 o
  -4   3   1     2633.33     2642.58     71.75 o
  -3   3   1    12200.88    11446.02    194.37 o
  -2   3   1    46942.08    48177.83    959.25 o
  -1   3   1      340.63      389.10     49.90 o
   0   3   1   114226.09   116388.30   1609.83 o
   1   3   1     1169.22     1182.04     44.36 o
   2   3   1      368.72      635.31     88.72 o
   3   3   1     4184.11     4970.91    121.99 o
   4   3   1    74593.66    75288.47   1338.38 o
   5   3   1     7550.41     7173.84    122.55 o
   6   3   1       15.19       77.63     28.53 o
   7   3   1     1833.08     1732.62     77.63 o
   8   3   1    17339.36    16973.25    271.73 o
   9   3   1      172.83      228.73     34.64 o
  10   3   1    83736.76    80427.02   1139.60 o
  11   3   1    14064.04    13496.56    521.21 o
  12   3   1    12050.43    12193.93    229.04 o
  13   3   1       70.78       48.05     69.28 o
  14   3   1     1051.65     1080.52    116.44 o
  15   3   1      232.44      460.82    108.72 o
  16   3   1     3205.01     3437.67    194.70 o
  17   3   1       24.17       -6.65    199.61 o
 -15   4   1    43611.65    45680.52   1779.88 o
 -14   4   1     1634.48     1754.02    227.34 o
 -13   4   1     6676.35     6935.23    304.96 o
 -12   4   1      193.83      320.01     79.35 o
 -11   4   1     5615.18     5159.34    178.54 o
 -10   4   1      668.86      666.75     79.35 o
  -9   4   1     2822.23     2415.06    216.25 o
  -8   4   1      914.33      998.93    155.25 o
  -7   4   1    11355.62    11923.10    203.00 o
  -6   4   1     2975.89     2847.21     90.20 o
  -5   4   1      840.07     1063.04     88.72 o
  -4   4   1     1258.02     1705.16    149.71 o
  -3   4   1    51130.18    51803.92   1025.79 o
  -2   4   1       54.64       92.41     55.45 o
  -1   4   1    15366.35    16647.48    288.33 o
   0   4   1    11581.59    11905.14    195.57 o
   1   4   1    47418.18    48373.21    688.38 o
   2   4   1     5344.22     6187.11    116.44 o
   3   4   1    64141.14    65568.27    992.52 o
   4   4   1    22246.72    23922.24    346.00 o
   5   4   1   134908.86   134198.81   1847.73 o
   6   4   1    43261.57    40867.69    726.37 o
   7   4   1    11515.83    11411.41    188.52 o
   8   4   1      251.93      269.02     34.64 o
   9   4   1    59515.16    59815.89    857.33 o
  10   4   1    51831.21    51050.41   1203.22 o
  11   4   1   218876.14   210233.70   2909.93 o
  12   4   1    27452.15    26850.43    485.99 o
  13   4   1      984.95     1325.70    171.89 o
  14   4   1     2983.49     2943.63    161.99 o
  15   4   1        8.72      146.38    210.70 o
  16   4   1     2542.64     2449.29    172.31 o
  17   4   1     1728.50     1803.71    166.09 o
 -15   5   1     4475.10     4202.96    499.03 o
 -14   5   1    14584.11    14291.17    431.58 o
 -13   5   1     2491.97     2345.57    171.89 o
 -12   5   1      923.28      885.31     99.19 o
 -11   5   1        0.40       95.14     67.05 o
 -10   5   1       71.44       48.05     59.51 o
  -9   5   1     1982.64     1831.67    106.89 o
  -8   5   1     6522.59     6708.03    299.42 o
  -7   5   1     1774.64     1923.88     73.82 o
  -6   5   1    55887.59    54366.23    734.32 o
  -5   5   1     2856.85     2705.26    149.71 o
  -4   5   1     4051.88     4023.08    108.72 o
  -3   5   1      613.63      522.44     88.72 o
  -2   5   1      970.25     1138.17    121.99 o
  -1   5   1     1978.25     1978.91     58.42 o
   0   5   1    10762.63    11739.77    195.57 o
   1   5   1     1297.52     1529.79    149.71 o
   2   5   1     8396.52     8861.77    148.37 o
   3   5   1    37052.93    38045.10    715.28 o
   4   5   1   371209.69   372836.56   5910.74 o
   5   5   1   188816.75   182698.84   2510.69 o
   6   5   1   338213.59   332692.31   4547.17 o
   7   5   1    18931.62    18179.07    399.23 o
   8   5   1     3644.06     3788.88    227.34 o
   9   5   1    26452.87    25390.01    748.55 o
  10   5   1   127746.65   124976.90   1749.33 o
  11   5   1    86048.36    84960.96   1436.10 o
  12   5   1    53729.07    53383.44    897.21 o
  13   5   1      239.99      719.02    271.70 o
  14   5   1     9033.09     9359.30    277.24 o
  15   5   1       61.27      161.52     87.90 o
  16   5   1     4527.76     4491.59    219.50 o
  17   5   1     7670.45     8402.50    311.79 o
  18   5   1     1479.95     1519.79    199.84 o
 -14   6   1       12.87       93.15    110.73 o
 -13   6   1       22.63      100.19    108.72 o
 -12   6   1      394.36      372.66     88.21 o
 -11   6   1      353.90      278.87     77.03 o
 -10   6   1      495.22      372.87    110.90 o
  -9   6   1      916.06     1104.61    121.99 o
  -8   6   1      657.34      690.22     99.81 o
  -7   6   1    36953.71    34921.37    498.26 o
  -6   6   1     4640.62     5056.13    310.51 o
  -5   6   1     8317.52     8245.55    271.70 o
  -4   6   1     6550.98     6244.35    177.43 o
  -3   6   1    20295.88    20195.89    319.38 o
  -2   6   1      194.88      489.95     88.72 o
  -1   6   1    18733.25    20647.83   1280.85 o
   0   6   1    24162.59    24239.99    374.19 o
   1   6   1       46.00      251.89     66.54 o
   2   6   1     5291.12     5373.19    109.78 o
   3   6   1    55526.20    57341.30    811.34 o
   4   6   1    47137.27    48274.27    686.53 o
   5   6   1   571408.94   564790.81  12886.12 o
   6   6   1   118900.14   124579.74   1725.15 o
   7   6   1   105945.66   109764.70   1530.78 o
   8   6   1     1405.50     1612.88     61.28 o
   9   6   1    16109.27    14729.41    247.60 o
  10   6   1    13951.24    14367.09    499.03 o
  11   6   1    31400.01    30599.41    540.90 o
  12   6   1    22950.24    22774.36    560.02 o
  13   6   1       30.17       81.32     58.42 o
  14   6   1     3122.08     3049.91    137.06 o
  15   6   1       23.14        8.20     87.90 o
  16   6   1     4386.04     4273.68    209.25 o
  17   6   1    10635.37    11738.67    776.27 o
  18   6   1     1504.12     1275.30    188.52 o
 -14   7   1       65.56      173.85    122.58 o
 -13   7   1      419.29      236.82    116.87 o
 -12   7   1    24351.62    24731.79    581.04 o
 -11   7   1        2.50      104.63     78.28 o
 -10   7   1    20529.28    20126.97    413.48 o
  -9   7   1        3.11        7.92     53.23 o
  -8   7   1      723.78     1034.09     77.25 o
  -7   7   1     1006.02     1174.27    160.80 o
  -6   7   1   116642.63   117658.58   1678.48 o
  -5   7   1      803.89     1068.92     69.28 o
  -4   7   1    10037.84    10862.95    282.78 o
  -3   7   1     9123.32     9127.56    159.53 o
  -2   7   1     5377.53     6073.30    304.96 o
  -1   7   1     1408.78     1628.48    116.44 o
   0   7   1    34067.18    35160.82    521.01 o
   1   7   1    11509.88    11482.69    203.43 o
   2   7   1     3041.99     3365.39    188.52 o
   3   7   1      254.25      371.33     44.36 o
   4   7   1   177648.19   187236.58   2576.66 o
   5   7   1   206221.86   211118.02   2898.64 o
   6   7   1   696892.81   686997.00  15769.41 o
   7   7   1   106503.05   106696.43   1664.73 o
   8   7   1    54218.72    52848.61    761.36 o
   9   7   1     9395.34     9111.22    170.12 o
  10   7   1     1038.25      984.20     82.06 o
  11   7   1     2116.57     2043.78    127.53 o
  12   7   1     2014.31     2161.36    129.18 o
  13   7   1     1228.36     1716.85    282.78 o
  14   7   1     2381.35     2141.21    117.62 o
  15   7   1     3281.28     3711.34    156.83 o
  16   7   1     1196.63      976.17    127.19 o
  17   7   1     8177.72     7430.03    354.87 o
  18   7   1     1533.15     1097.87    188.52 o
 -13   8   1    46816.66    48496.25   1181.04 o
 -12   8   1      134.44      470.74    221.79 o
 -11   8   1   108417.12   108558.06   2043.72 o
 -10   8   1       53.15      116.22     95.92 o
  -9   8   1     6265.60     6242.38    343.78 o
  -8   8   1      787.08      801.46     77.63 o
  -7   8   1    37555.04    37456.16    596.70 o
  -6   8   1      160.33      321.90     66.54 o
  -5   8   1    63641.39    64274.58   1219.86 o
  -4   8   1      110.08      262.44     45.12 o
  -3   8   1     5418.53     5909.21    132.62 o
  -2   8   1    21275.43    21379.27    348.35 o
  -1   8   1    58627.82    57076.18    920.44 o
   0   8   1    53406.49    52774.73    697.37 o
   1   8   1   114390.46   117464.08   1649.44 o
   2   8   1     3800.18     4016.79    343.78 o
   3   8   1     1024.22     1070.78    121.99 o
   4   8   1    40657.31    41842.88    609.25 o
   5   8   1   346070.69   342896.78   4695.63 o
   6   8   1   170257.64   169945.03   3149.44 o
   7   8   1   215645.00   209088.73   3227.08 o
   8   8   1     6260.96     7070.60    125.46 o
   9   8   1     3882.81     4067.19    188.52 o
  10   8   1     1880.17     1804.24     89.92 o
  11   8   1      295.42      359.97     62.73 o
  12   8   1     4431.63     4399.71    152.76 o
  13   8   1      199.43      226.36     66.31 o
  14   8   1     4887.59     4984.78    180.36 o
  15   8   1     1637.97     1730.26    117.62 o
  16   8   1      231.88      443.58    144.16 o
  17   8   1     1038.10      765.18    166.34 o
 -13   9   1      864.00      898.26    188.52 o
 -12   9   1   127060.18   129424.13   2431.64 o
 -11   9   1     4609.32     5245.62   1059.06 o
 -10   9   1    76089.20    76902.23   1613.54 o
  -9   9   1     3097.61     3249.83    476.85 o
  -8   9   1      302.09      514.47     71.75 o
  -7   9   1     1285.13     1563.46     95.92 o
  -6   9   1    38249.04    38472.70    607.25 o
  -5   9   1    21605.03    22310.54    499.03 o
  -4   9   1     6843.86     6786.49    177.43 o
  -3   9   1      811.15      997.55    166.34 o
  -2   9   1        0.44      205.73     38.51 o
  -1   9   1     3995.32     3963.34    127.53 o
   0   9   1    43258.85    43110.76    575.99 o
   1   9   1    19567.47    19663.47    318.93 o
   2   9   1      959.89     1051.41    121.99 o
   3   9   1     4031.69     4320.16    188.52 o
   4   9   1     6421.76     6856.86    160.80 o
   5   9   1    14842.10    16076.80    260.50 o
   6   9   1    33297.87    34494.68    513.10 o
   7   9   1    71651.18    71932.43   1016.42 o
   8   9   1      717.42      598.84     58.42 o
   9   9   1      981.88     1259.91     69.28 o
  10   9   1      505.15      685.20     66.31 o
  11   9   1      686.01      643.96     70.57 o
  12   9   1     1262.86     1153.42     86.26 o
  13   9   1       58.61      144.16     62.73 o
  14   9   1      207.60      307.47    127.53 o
  15   9   1     6864.82     6418.72    244.08 o
  16   9   1     1285.03     1028.16    124.99 o
  17   9   1     3236.61     3149.45    232.88 o
 -12  10   1     3577.28     4447.99    321.60 o
 -11  10   1   148274.14   152687.69   2827.94 o
 -10  10   1     4613.40     4344.39    327.14 o
  -9  10   1    27827.03    27977.38    631.38 o
  -8  10   1       78.12      166.34     78.42 o
  -7  10   1       25.19       62.84    110.90 o
  -6  10   1     4566.85     4655.30    153.84 o
  -5  10   1    13540.67    13838.81    454.67 o
  -4  10   1     3185.52     3351.29    118.98 o
  -3  10   1    16132.77    15655.34    576.66 o
  -2  10   1     6302.81     6358.80    157.79 o
  -1  10   1     6313.94     6396.96    162.14 o
   0  10   1     6701.60     6738.95    140.50 o
   1  10   1    21867.83    22568.71    361.54 o
   2  10   1      859.23      848.06     66.54 o
   3  10   1     1068.31     1243.62     94.26 o
   4  10   1     2682.52     2912.63    144.16 o
   5  10   1     1777.75     1736.96     70.57 o
   6  10   1     3314.89     2843.82    171.89 o
   7  10   1      400.36      603.97     55.45 o
   8  10   1    17406.25    18599.02    377.05 o
   9  10   1    42178.51    43334.04   1014.70 o
  10  10   1    49508.77    49236.57    842.81 o
  11  10   1     8035.89     8139.76    199.84 o
  12  10   1      298.76      368.98     70.57 o
  13  10   1     1557.04     1487.07    116.87 o
  14  10   1     4890.36     5178.47    216.25 o
  15  10   1     6861.95     7209.49    264.64 o
  16  10   1    13962.54    14479.99    405.99 o
  17  10   1     4007.68     4326.74    219.50 o
 -11  11   1     1688.15     1838.66    449.13 o
 -10  11   1    54269.50    54817.79   1641.26 o
  -9  11   1     1098.90     1188.90    134.11 o
  -8  11   1     4121.43     4275.41    211.14 o
  -7  11   1     2062.18     2258.86    132.62 o
  -6  11   1     2658.52     2479.84    118.98 o
  -5  11   1      193.29      184.36     61.28 o
  -4  11   1      404.53      438.02     63.59 o
  -3  11   1      418.90      531.66     72.08 o
  -2  11   1     4715.17     5007.20    124.12 o
  -1  11   1     3538.56     3052.35    149.71 o
   0  11   1     4634.28     4770.15    113.50 o
   1  11   1     2593.47     2524.99     82.06 o
   2  11   1     4314.09     4681.86    129.21 o
   3  11   1    19394.63    19598.90    354.87 o
   4  11   1     5869.30     5590.36    194.07 o
   5  11   1     8597.92     9398.89    187.71 o
   6  11   1     3313.00     4180.04    113.50 o
   7  11   1    19954.45    19431.94    366.55 o
   8  11   1    21785.60    22538.57    416.33 o
   9  11   1   126923.45   124507.86   1994.11 o
  10  11   1    75381.23    74837.24   1233.79 o
  11  11   1    65287.84    64998.42   1087.86 o
  12  11   1     2276.41     2290.97    164.67 o
  13  11   1        4.24       46.02     77.25 o
  14  11   1     3708.55     3790.69    293.87 o
  15  11   1    15178.90    15493.91   1059.06 o
  16  11   1     2774.24     2559.04    382.59 o
  17  11   1    16144.09    16060.80    436.97 o
 -11  12   1    22399.18    23509.95    698.64 o
 -10  12   1     2176.37     2098.30    182.98 o
  -9  12   1     7234.60     7390.74    289.52 o
  -8  12   1      470.15      504.13    110.73 o
  -7  12   1      501.63      562.06    105.57 o
  -6  12   1        4.05       52.84     63.59 o
  -5  12   1     2680.60     2580.86    271.70 o
  -4  12   1      209.37      210.70     61.28 o
  -3  12   1     4432.87     4238.94    205.16 o
  -2  12   1    11743.91    11978.35    471.31 o
  -1  12   1     6435.69     7024.79    659.83 o
   0  12   1     8394.50     8873.65    183.83 o
   1  12   1      795.87     1005.13     88.72 o
   2  12   1     7317.14     7337.98    175.26 o
   3  12   1     5635.29     5962.57    210.70 o
   4  12   1      728.44      973.78     66.31 o
   5  12   1      217.08      299.00     47.05 o
   6  12   1       43.79      105.35     39.21 o
   7  12   1       19.52      188.73     49.59 o
   8  12   1    22526.00    22988.01    433.62 o
   9  12   1    40185.98    41877.55    876.08 o
  10  12   1   262745.25   262051.58   4664.28 o
  11  12   1    53670.04    54027.34   1046.11 o
  12  12   1    83520.09    82744.29   1550.70 o
  13  12   1     5262.37     5359.17    219.50 o
  14  12   1     3393.51     3442.93    180.48 o
  15  12   1      208.59      620.37    449.13 o
  16  12   1    15432.51    16113.31    572.43 o
  17  12   1      713.53      870.16    327.14 o
 -10  13   1     5392.00     5715.52    288.33 o
  -9  13   1        2.21       -8.32    102.42 o
  -8  13   1     4394.63     4645.91    222.45 o
  -7  13   1     4197.01     4419.78    332.69 o
  -6  13   1    25182.33    25058.88    670.92 o
  -5  13   1     1785.71     1874.40    119.03 o
  -4  13   1    11499.38    11424.20    293.87 o
  -3  13   1      284.28      188.52     58.42 o
  -2  13   1     2136.59     2530.70    106.46 o
  -1  13   1    10169.26    10838.84    220.99 o
   0  13   1    23406.13    24055.50    391.15 o
   1  13   1     2637.62     2512.10     86.26 o
   2  13   1     4179.61     3984.08    124.73 o
   3  13   1     6755.58     7229.47    179.84 o
   4  13   1    38476.16    41599.31    642.62 o
   5  13   1    51998.25    52984.47    942.62 o
   6  13   1    19643.78    20930.35    403.71 o
   7  13   1     3274.28     3633.61    161.99 o
   8  13   1     1747.68     2564.41    293.87 o
   9  13   1   109900.66   109327.77   2008.18 o
  10  13   1    79173.99    80072.29   1509.83 o
  11  13   1   237916.13   234912.03   5228.87 o
  12  13   1    32875.09    32060.78    846.78 o
  13  13   1    13258.53    12595.02    571.11 o
  14  13   1      263.22      212.78    144.16 o
  15  13   1     2347.08     3039.18    426.95 o
  16  13   1       74.88       50.70    304.96 o
  -9  14   1     2407.15     2424.44    228.84 o
  -8  14   1     3457.72     3727.38    263.51 o
  -7  14   1    42630.19    42137.13   1094.20 o
  -6  14   1    23422.62    24055.54    570.95 o
  -5  14   1    26137.83    26643.49    606.15 o
  -4  14   1    18736.92    18615.03    456.70 o
  -3  14   1     1676.80     1598.83    109.78 o
  -2  14   1       45.28      105.35     62.73 o
  -1  14   1    10934.65    11076.04    262.60 o
   0  14   1    27279.53    27476.24    452.96 o
   1  14   1     1137.72      979.03     78.42 o
   2  14   1       61.70       83.17     54.89 o
   3  14   1     7123.40     7100.96    198.92 o
   4  14   1    65473.05    64801.04   1076.48 o
   5  14   1    55934.13    55528.64    938.54 o
   6  14   1    61126.72    60681.27   1454.59 o
   7  14   1     3584.87     3396.06    206.80 o
   8  14   1      145.08      319.54    105.64 o
   9  14   1    23445.84    22793.83    639.05 o
  10  14   1   120500.40   119475.83   2736.39 o
  11  14   1    26771.31    25600.75    709.63 o
  12  14   1    93627.35    90952.27   2128.70 o
  13  14   1      707.49      692.53    140.50 o
  14  14   1       32.81      152.39    144.16 o
  15  14   1      287.00      383.82    140.50 o
  16  14   1     1666.41     2001.03    207.69 o
  -8  15   1    12460.13    11609.96    476.50 o
  -7  15   1    45395.56    45987.23   1188.89 o
  -6  15   1    82223.55    81130.41   1598.15 o
  -5  15   1    50146.83    51066.68   1050.95 o
  -4  15   1    13131.42    13205.58    384.56 o
  -3  15   1      202.55      372.56     87.90 o
  -2  15   1     1302.56     1267.62    133.08 o
  -1  15   1     8702.50     8876.74    587.75 o
   0  15   1     9542.69     9722.31    360.41 o
   1  15   1      231.20      360.50     62.73 o
   2  15   1     6397.50     6611.25    195.57 o
   3  15   1      125.17      250.08     62.73 o
   4  15   1      881.91      953.90    266.15 o
   5  15   1   137092.52   138925.34   3156.03 o
   6  15   1    16497.31    16558.79    508.98 o
   7  15   1    40113.27    39174.17    999.77 o
   8  15   1     1135.27     1326.99    155.25 o
   9  15   1    20183.18    20629.83    603.64 o
  10  15   1     3234.85     3492.88    231.23 o
  11  15   1    64680.39    63736.43   1544.72 o
  12  15   1     5689.84     6036.83    426.95 o
  13  15   1     4242.39     4395.75    371.50 o
  14  15   1      134.91      105.35    125.46 o
  15  15   1     7306.41     6948.28    348.88 o
  16  15   1      204.82      321.60    199.61 o
  -7  16   1    39533.20    39842.53   1070.09 o
  -6  16   1    61882.26    65429.47   1605.73 o
  -5  16   1    53717.94    55076.70   1851.96 o
  -4  16   1     7183.07     7089.04    270.33 o
  -3  16   1      414.73      461.71     98.37 o
  -2  16   1      517.02      757.82    106.46 o
  -1  16   1      403.97      467.19     74.19 o
   0  16   1        1.57      167.58     88.72 o
   1  16   1     5128.04     5132.12    176.30 o
   2  16   1     8130.57     8257.31    238.43 o
   3  16   1     4667.09     4604.54    186.37 o
   4  16   1    16776.37    17263.01    659.83 o
   5  16   1    16170.04    16717.70    513.22 o
   6  16   1    54596.64    54403.74   1340.83 o
   7  16   1     7357.11     7042.99    323.66 o
   8  16   1       92.46      145.35    108.94 o
   9  16   1      132.73      187.38    113.50 o
  10  16   1     2198.98     2106.64    195.57 o
  11  16   1       10.82       89.46    116.84 o
  12  16   1       18.50      316.22    129.21 o
  13  16   1      674.01      721.28    152.76 o
  14  16   1    14284.50    13349.73    509.52 o
  15  16   1      952.71      895.20    175.26 o
  -6  17   1    40008.58    40366.13   1619.08 o
  -5  17   1    40305.33    41600.20    899.68 o
  -4  17   1     9436.26     9561.20    325.71 o
  -3  17   1       25.35      188.99     93.12 o
  -2  17   1     1597.22     1888.44    321.60 o
  -1  17   1      118.91      111.90     85.19 o
   0  17   1      941.46      979.93     97.78 o
   1  17   1      214.53       66.01     82.06 o
   2  17   1      332.59      242.96     85.19 o
   3  17   1     5155.56     4950.06    238.43 o
   4  17   1     1319.61     1562.62    152.76 o
   5  17   1     4922.25     5260.97    269.77 o
   6  17   1     3068.97     3086.87    249.52 o
   7  17   1     2836.66     3240.67    228.84 o
   8  17   1      827.48      818.57    149.71 o
   9  17   1       26.71       93.69    113.50 o
  10  17   1      237.09      252.98    124.73 o
  11  17   1    11992.05    11681.33    487.94 o
  12  17   1     1091.29      987.59    164.11 o
  13  17   1     6796.47     6770.37    351.82 o
  14  17   1      138.44      304.25    152.76 o
  -4  18   1     3600.41     3744.18    209.25 o
  -3  18   1      171.59       94.93     95.92 o
  -2  18   1     1035.11     1293.65    133.08 o
  -1  18   1      321.98      299.42    121.99 o
   0  18   1     1531.34     1596.90    166.34 o
   1  18   1      492.89      432.60    138.62 o
   2  18   1      718.02      875.33    111.89 o
   3  18   1        4.61       11.09     79.85 o
   4  18   1      327.15      368.17     95.92 o
   5  18   1        0.04      -16.21    101.04 o
   6  18   1     1071.70     1737.62    410.32 o
   7  18   1     1612.35     1457.25    170.39 o
   8  18   1     5501.56     5879.59    443.58 o
   9  18   1      267.77      128.03    127.79 o
  10  18   1     2918.67     2878.89    230.43 o
  11  18   1     1230.86     1459.19    186.24 o
  12  18   1     5535.44     5266.75    316.05 o
  13  18   1      649.18      677.79    167.37 o
  -3  19   1     2543.93     2506.25    210.70 o
  -2  19   1     5794.00     5955.11    299.42 o
  -1  19   1      533.20      554.48    144.16 o
   0  19   1      787.11      853.90    155.25 o
   1  19   1     2784.34     2539.52    199.61 o
   2  19   1      144.89      -88.72    177.43 o
   3  19   1     2876.41     3218.46    222.56 o
   4  19   1      313.09      279.80    101.04 o
   5  19   1     3235.46     3346.80    182.58 o
   6  19   1        0.03       15.25     93.12 o
   7  19   1     4137.09     4109.73    257.35 o
   8  19   1      502.55      778.65    152.76 o
   9  19   1    30823.99    30459.46    854.30 o
  10  19   1     2292.69     2025.82    327.14 o
  11  19   1     5798.66     5825.23    326.83 o
  12  19   1       58.01       94.26    141.15 o
  -1  20   1     3938.09     4324.94    266.15 o
   0  20   1    22431.39    24164.23    698.64 o
   1  20   1     2860.20     3238.16    354.87 o
   2  20   1     6874.33     6731.39    487.94 o
   3  20   1      406.70      609.93    221.79 o
   4  20   1     1018.58     1081.97    157.20 o
   5  20   1     1270.62     1148.57    304.96 o
   6  20   1     5341.95     5076.68    233.74 o
   7  20   1      539.02      527.47    118.98 o
   8  20   1     1692.37     1677.80    159.53 o
   9  20   1        1.05       92.88    138.62 o
  10  20   1    66326.42    66452.46   2062.66 o
  11  20   1      414.48      820.01    149.45 o
   3  21   1      774.17      776.27    243.97 o
   4  21   1       66.71       33.27    199.61 o
   5  21   1      271.79      343.78    221.79 o
   6  21   1      428.49      435.82    114.52 o
   7  21   1      134.40      107.84    111.89 o
   8  21   1      750.75      830.03    205.16 o
   9  21   1    32635.47    31949.45    738.54 o
  -6 -21   2    13380.52    13618.02    521.21 o
  -5 -21   2        1.63       99.81    144.16 o
  -9 -20   2    34478.76    34601.92   1225.40 o
  -8 -20   2       82.99      132.72    112.51 o
  -7 -20   2     1409.72     1352.93    177.43 o
  -6 -20   2      193.26      221.79    133.08 o
  -5 -20   2       77.78       66.54    121.99 o
  -4 -20   2      906.45     1020.24    166.34 o
  -3 -20   2     4424.35     4380.39    388.14 o
  -2 -20   2      347.71      354.87    210.70 o
  -1 -20   2      215.00      155.25    199.61 o
   0 -20   2     1219.50     1441.65    277.24 o
 -11 -19   2      317.80      568.66    168.46 o
 -10 -19   2    34565.75    34260.59    944.88 o
  -9 -19   2      273.24      397.84    118.98 o
  -8 -19   2    26911.94    27246.52    798.45 o
  -7 -19   2      550.68      540.46    133.08 o
  -6 -19   2     2204.11     2118.99    157.79 o
  -5 -19   2      301.51      410.32    133.08 o
  -4 -19   2      793.95      776.27    144.16 o
  -3 -19   2      116.72      221.79    121.99 o
  -2 -19   2      747.48      920.44    232.88 o
  -1 -19   2     3498.01     3210.52    243.09 o
   0 -19   2    30266.26    31827.39    909.62 o
   1 -19   2     1224.20     1197.23    135.36 o
   2 -19   2       36.07       85.55    106.46 o
   3 -19   2      456.67      491.09    122.55 o
 -12 -18   2      162.61       41.51    137.06 o
 -11 -18   2     4879.98     5072.15    432.49 o
 -10 -18   2      151.84      207.62    140.50 o
  -9 -18   2    21085.31    20379.44    510.82 o
  -8 -18   2      600.00      877.66    120.87 o
  -7 -18   2      314.12      551.37    110.73 o
  -6 -18   2      229.55      290.38    100.52 o
  -5 -18   2      387.18      560.51    108.72 o
  -4 -18   2     1706.00     1874.14    177.43 o
  -3 -18   2     1671.86     1902.62    145.66 o
  -2 -18   2     1307.88     1182.45    129.18 o
  -1 -18   2    39323.57    39521.30   1074.20 o
   0 -18   2     7405.23     7103.64    270.33 o
   1 -18   2    47709.07    47746.11   1053.51 o
   2 -18   2      156.51      264.57    106.46 o
   3 -18   2      863.98      935.57    129.18 o
   4 -18   2     1351.89     1536.84    149.45 o
 -13 -17   2       67.72      192.22    140.50 o
 -12 -17   2      725.33      873.28    194.07 o
 -11 -17   2        6.55       99.81    125.46 o
 -10 -17   2      730.16     1012.96    164.11 o
  -9 -17   2     2681.15     2611.16    169.60 o
  -8 -17   2     4119.82     4362.74    211.26 o
  -7 -17   2     1577.80     1721.75    139.33 o
  -6 -17   2    20173.74    19457.35    475.92 o
  -5 -17   2     1663.08     1669.44    124.73 o
  -4 -17   2     9495.90     9486.73    709.73 o
  -3 -17   2     1178.87     1148.17    120.87 o
  -2 -17   2     2658.16     2599.80    159.53 o
  -1 -17   2     7451.23     7793.89    278.66 o
   0 -17   2   124510.56   125173.91   2373.31 o
   1 -17   2    24420.96    24496.32    632.11 o
   2 -17   2    47190.67    48411.28   1003.91 o
   3 -17   2       60.91      225.20     98.37 o
   4 -17   2      248.38      349.74    116.44 o
   5 -17   2     2593.33     2537.45    176.24 o
   6 -17   2      378.86      476.85    118.98 o
 -14 -16   2       57.51      110.90    141.15 o
 -13 -16   2      821.53     1054.23    327.14 o
 -12 -16   2       94.63      199.61    133.31 o
 -11 -16   2     6323.80     5896.71    309.07 o
 -10 -16   2     1049.40     1113.98    156.24 o
  -9 -16   2      516.26      758.62    249.52 o
  -8 -16   2       78.36      122.47     83.95 o
  -7 -16   2    13223.93    12745.78    356.01 o
  -6 -16   2    11507.13    11616.68    338.23 o
  -5 -16   2   158059.09   158825.77   2611.23 o
  -4 -16   2    10631.37    10441.38    288.87 o
  -3 -16   2    13222.42    13107.90    309.67 o
  -2 -16   2      246.86      309.60     74.19 o
  -1 -16   2    53514.48    52749.70    911.86 o
   0 -16   2    21374.35    21297.99    432.23 o
   1 -16   2   160137.31   161729.88   3033.07 o
   2 -16   2     7404.57     7392.15    272.05 o
   3 -16   2     6170.77     6147.81    245.16 o
   4 -16   2       77.36      189.38     98.37 o
   5 -16   2      948.86     1145.95    144.16 o
   6 -16   2     1297.76     1240.22    139.33 o
   7 -16   2      443.98      608.02    124.99 o
 -15 -15   2       38.84      232.88    199.61 o
 -14 -15   2      212.31      280.63    140.50 o
 -13 -15   2      895.07      950.32    160.61 o
 -12 -15   2     1638.68     1701.57    183.15 o
 -11 -15   2      730.73      652.28    140.50 o
 -10 -15   2       95.79      484.11    360.41 o
  -9 -15   2     1009.26      990.48    110.73 o
  -8 -15   2      276.63      527.99     88.72 o
  -7 -15   2     2006.11     2112.23    121.35 o
  -6 -15   2   147784.52   146489.89   2411.26 o
  -5 -15   2    20669.00    20855.44    621.02 o
  -4 -15   2   136152.75   136651.56   2258.36 o
  -3 -15   2     6564.62     7231.59    260.61 o
  -2 -15   2      637.08      774.47    105.35 o
  -1 -15   2     1183.96     1266.98     79.85 o
   0 -15   2    54182.23    54158.64   1635.72 o
   1 -15   2    26013.85    26421.91    587.68 o
   2 -15   2    41826.54    42448.21    883.03 o
   3 -15   2     7498.88     7351.92    266.76 o
   4 -15   2       12.88      118.13     87.90 o
   5 -15   2      127.30      121.99     90.24 o
   6 -15   2     2132.91     2097.63    159.53 o
   7 -15   2     1040.93     1115.06    132.62 o
   8 -15   2        6.30      138.62    133.31 o
 -15 -14   2    29846.83    29590.54    839.04 o
 -14 -14   2      182.84      161.13    132.62 o
 -13 -14   2     3021.03     3155.19    231.23 o
 -12 -14   2     1586.69     1618.86    176.30 o
 -11 -14   2       33.25      685.53    137.06 o
 -10 -14   2       95.47      253.58    188.52 o
  -9 -14   2      136.81      247.00     82.06 o
  -8 -14   2       55.61      110.90     62.73 o
  -7 -14   2     5105.67     5061.60    205.16 o
  -6 -14   2    17766.42    18201.78    380.25 o
  -5 -14   2   197450.84   194238.77   3152.27 o
  -4 -14   2    44188.77    45372.78    811.57 o
  -3 -14   2   103100.84   104159.91   1740.77 o
  -2 -14   2      157.78      231.32     53.23 o
  -1 -14   2     7962.01     7683.76    188.62 o
   0 -14   2     9801.88    10149.68    218.47 o
   1 -14   2     9225.01    10003.86    250.74 o
   2 -14   2     9266.33     9726.13    303.79 o
   3 -14   2     7164.14     7578.30    265.24 o
   4 -14   2     1102.79     1112.52    118.98 o
   5 -14   2     1188.70     1226.09    120.87 o
   6 -14   2      360.56      397.67    100.52 o
   7 -14   2     1300.52     1379.67    144.16 o
   8 -14   2      479.06      543.39    148.99 o
   9 -14   2      125.96      177.43    141.15 o
 -16 -13   2    65683.20    62689.49   2217.92 o
 -15 -13   2       24.81       89.95    140.50 o
 -14 -13   2     4601.44     4487.80    274.12 o
 -13 -13   2      382.23      408.30    144.16 o
 -12 -13   2       82.68      191.20    188.52 o
 -11 -13   2     1983.27     1896.32    145.66 o
 -10 -13   2    19396.64    19278.60   1036.88 o
  -9 -13   2       46.20      -39.14     63.59 o
  -8 -13   2      161.23       80.09     72.08 o
  -7 -13   2      467.85      630.55     74.19 o
  -6 -13   2    41811.42    40850.34    729.26 o
  -5 -13   2    26040.63    26141.51    565.57 o
  -4 -13   2   173364.88   174385.91   2838.60 o
  -3 -13   2     4399.81     4412.81    137.44 o
  -2 -13   2    19883.78    20216.13    354.06 o
  -1 -13   2      801.51      723.55     70.57 o
   0 -13   2     3640.30     3278.32    114.52 o
   1 -13   2     5776.94     5520.25    157.20 o
   2 -13   2      288.51      339.52     67.05 o
   3 -13   2     1207.59     1301.18    112.51 o
   4 -13   2     1498.62     1596.77    130.98 o
   5 -13   2     8968.96     9423.61    312.26 o
   6 -13   2       68.79       97.40    138.62 o
   7 -13   2      268.46      347.57    110.90 o
   8 -13   2     5961.65     5811.87    316.94 o
   9 -13   2       20.04      -23.61    121.35 o
  10 -13   2        9.56        0.00    141.15 o
 -16 -12   2     1357.34     1894.94    211.29 o
 -15 -12   2    32110.27    31585.61    870.41 o
 -14 -12   2     1837.64     1718.89    184.15 o
 -13 -12   2     4348.55     4543.05    217.44 o
 -12 -12   2        2.48      -33.27     70.57 o
 -11 -12   2    22174.53    21810.72    514.80 o
 -10 -12   2      361.89      326.32    149.71 o
  -9 -12   2     3170.37     3168.72    443.58 o
  -8 -12   2       10.86      192.81    160.80 o
  -7 -12   2     6568.12     6667.08    196.04 o
  -6 -12   2     1215.91     1723.77    110.90 o
  -5 -12   2    25503.60    26177.73    494.02 o
  -4 -12   2    14911.65    14915.54    313.66 o
  -3 -12   2    16658.78    17109.25    303.21 o
  -2 -12   2    27575.73    28246.95    460.53 o
  -1 -12   2     3576.66     3795.83    118.98 o
   0 -12   2     2049.98     2016.60     87.90 o
   1 -12   2     2683.20     2746.00    116.44 o
   2 -12   2     2283.17     2280.52    205.16 o
   3 -12   2       37.84       52.19     63.59 o
   4 -12   2     9181.83     9876.10    310.66 o
   5 -12   2    14487.13    15071.31    648.74 o
   6 -12   2    30983.90    32702.25   1036.88 o
   7 -12   2      475.64      750.30    282.78 o
   8 -12   2     4598.26     4384.90    310.51 o
   9 -12   2      758.17      743.00    159.46 o
  10 -12   2      864.68      810.69    188.52 o
  11 -12   2      229.27      223.38    164.11 o
 -16 -11   2     4316.02     4396.26    278.29 o
 -15 -11   2     1579.69     1638.42    188.20 o
 -14 -11   2    15663.05    16300.26    380.25 o
 -13 -11   2       93.11      123.65     77.25 o
 -12 -11   2      250.01      372.64    127.53 o
 -11 -11   2     1934.00     1889.17    238.43 o
 -10 -11   2     1748.09     1519.27    118.98 o
  -9 -11   2      143.57      584.28    166.34 o
  -8 -11   2     3025.69     3026.68    188.52 o
  -7 -11   2       92.26      180.96     77.63 o
  -6 -11   2     2482.07     2615.30    155.25 o
  -5 -11   2     9012.86     8781.35    288.33 o
  -4 -11   2    12229.87    12624.17    231.45 o
  -3 -11   2     6478.35     7015.83    164.12 o
  -2 -11   2      506.87      575.47     62.73 o
  -1 -11   2    15860.13    15267.19    274.22 o
   0 -11   2    70300.25    70693.92   1044.48 o
   1 -11   2    25809.00    25660.91    942.62 o
   2 -11   2     7930.52     7588.45    377.05 o
   3 -11   2     3168.69     3676.37    365.96 o
   4 -11   2    21879.69    23348.12    445.34 o
   5 -11   2    69144.18    70266.33   2373.18 o
   6 -11   2    68665.22    69303.60   1303.02 o
   7 -11   2    10438.40    11097.56    292.13 o
   8 -11   2      173.34      289.18    127.53 o
   9 -11   2     8838.29     8975.43    582.20 o
  10 -11   2       44.60      -74.95    104.09 o
  11 -11   2      669.07      560.66    132.62 o
  12 -11   2      264.56      199.61    144.16 o
 -16 -10   2       35.00      243.97    199.61 o
 -15 -10   2     1648.89     1586.86    145.66 o
 -14 -10   2     2556.40     2743.88    174.35 o
 -13 -10   2       98.62      197.09     82.06 o
 -12 -10   2       76.52       67.23     61.28 o
 -11 -10   2     4031.90     4235.97    141.14 o
 -10 -10   2       89.51      185.35     53.23 o
  -9 -10   2      123.94      231.13    133.08 o
  -8 -10   2     8450.82     8452.94    421.40 o
  -7 -10   2      523.30      598.84     59.51 o
  -6 -10   2        6.62      187.04     48.47 o
  -5 -10   2     7199.40     7280.51    177.51 o
  -4 -10   2      700.94      791.94     42.60 o
  -3 -10   2      883.36      993.08     77.63 o
  -2 -10   2    14570.69    14960.07    235.25 o
  -1 -10   2   132037.25   132202.33   1702.24 o
   0 -10   2   190577.14   195308.98   2494.32 o
   1 -10   2   103827.92   106305.99   1384.60 o
   2 -10   2    18236.93    18791.67    293.33 o
   3 -10   2     8164.18     8006.87    169.60 o
   4 -10   2    16356.21    17150.64    698.64 o
   5 -10   2    70321.49    71625.98   1191.92 o
   6 -10   2   122944.70   126754.47   4807.34 o
   7 -10   2    22379.51    22542.80    537.85 o
   8 -10   2     2754.91     2645.59    238.43 o
   9 -10   2       24.47      121.99     92.27 o
  10 -10   2     1077.77     1065.66    134.11 o
  11 -10   2     1736.66     1740.47    199.61 o
  12 -10   2     5308.29     5183.13    259.63 o
 -17  -9   2        3.15      110.90    210.70 o
 -16  -9   2      492.85      489.76    149.71 o
 -15  -9   2     1161.11     1043.48    109.78 o
 -14  -9   2    11362.37    11147.71    297.67 o
 -13  -9   2      370.20      598.36    127.53 o
 -12  -9   2    21753.62    21103.54    593.29 o
 -11  -9   2    22755.04    22604.61    981.43 o
 -10  -9   2    15911.56    16443.54    327.14 o
  -9  -9   2      439.33      666.39     66.54 o
  -8  -9   2      636.35      618.60     77.63 o
  -7  -9   2     8951.13     9166.48    205.05 o
  -6  -9   2    14928.40    14597.85    499.03 o
  -5  -9   2     4624.10     4943.25    177.43 o
  -4  -9   2     8465.95     8984.54    148.99 o
  -3  -9   2     2135.38     2161.43     83.17 o
  -2  -9   2     9905.14    10071.35    168.46 o
  -1  -9   2   174219.55   182429.95   2140.68 o
   0  -9   2   216214.70   225723.69   2877.96 o
   1  -9   2   514259.69   533239.63   6726.50 o
   2  -9   2    24967.35    26839.66    387.54 o
   3  -9   2       82.86      281.06    155.25 o
   4  -9   2    10213.69    10409.38    189.68 o
   5  -9   2    80585.99    81709.87   1197.68 o
   6  -9   2    19070.05    19506.38    346.00 o
   7  -9   2    63613.02    62481.85   1336.30 o
   8  -9   2     1818.85     1688.52    110.89 o
   9  -9   2       52.91      171.17     83.95 o
  10  -9   2      107.09      137.51     92.27 o
  11  -9   2     4167.61     4014.71    211.14 o
  12  -9   2      808.24      751.61    134.11 o
  13  -9   2     1978.28     2008.42    181.17 o
 -17  -8   2     7928.48     8818.84    340.24 o
 -16  -8   2      286.17      292.98    116.87 o
 -15  -8   2     8110.32     8082.77    295.27 o
 -14  -8   2      149.83      238.43     78.42 o
 -13  -8   2      728.78     1018.02    210.70 o
 -12  -8   2    17555.11    17960.58    371.92 o
 -11  -8   2    76630.51    76462.56   1264.21 o
 -10  -8   2     9491.47     9348.37    343.78 o
  -9  -8   2      206.13      513.46     58.42 o
  -8  -8   2     8181.86     8759.58    183.83 o
  -7  -8   2     9260.06     9872.80    194.37 o
  -6  -8   2     4264.98     4216.70    205.16 o
  -5  -8   2    32426.33    32289.26    473.53 o
  -4  -8   2    12408.18    12597.96    293.87 o
  -3  -8   2    25698.84    25395.88    352.87 o
  -2  -8   2    34318.15    35161.11    499.03 o
  -1  -8   2   117816.45   121597.34   1433.41 o
   0  -8   2   550182.94   559671.38   7064.71 o
   1  -8   2   283393.72   290079.22   3680.16 o
   2  -8   2   132348.66   137355.66   2750.22 o
   3  -8   2     4632.05     4628.78    526.76 o
   4  -8   2    16115.11    15926.57    251.86 o
   5  -8   2     3790.39     3760.26    104.09 o
   6  -8   2    14316.32    14482.38    615.47 o
   7  -8   2      187.35      183.85     83.17 o
   8  -8   2      643.43      742.58     80.27 o
   9  -8   2      537.73      579.89     95.59 o
  10  -8   2      131.18      453.94    482.40 o
  11  -8   2      297.89      308.92    102.42 o
  12  -8   2    11460.10    12048.42    526.76 o
  13  -8   2     1607.44     1538.48    161.15 o
  14  -8   2      770.95      443.58    166.34 o
 -17  -7   2     4907.30     4756.57    648.74 o
 -16  -7   2    46184.66    47186.92    990.11 o
 -15  -7   2     6077.42     6321.69    304.96 o
 -14  -7   2    11330.11    11307.22    340.45 o
 -13  -7   2       25.13      224.26     77.63 o
 -12  -7   2    30844.40    30818.18    621.02 o
 -11  -7   2    37291.45    37650.26    942.62 o
 -10  -7   2    28772.07    28389.60    512.50 o
  -9  -7   2     1996.50     2018.31     97.78 o
  -8  -7   2      668.21     1025.94    149.71 o
  -7  -7   2      443.56      543.39     50.52 o
  -6  -7   2    66944.63    67440.72   1491.55 o
  -5  -7   2    31885.22    34009.93    571.69 o
  -4  -7   2    47252.36    49095.25    697.41 o
  -3  -7   2     1774.70     2414.05     66.31 o
  -2  -7   2    14624.57    14500.58    211.72 o
  -1  -7   2    68304.07    72623.13    940.98 o
   0  -7   2   208581.39   215271.97   2734.25 o
   1  -7   2   323460.94   328656.16   4156.08 o
   2  -7   2    70094.08    68638.48    953.71 o
   3  -7   2    36488.21    37497.01    516.72 o
   4  -7   2     7316.58     8144.34    152.64 o
   5  -7   2    15434.11    14848.89    354.87 o
   6  -7   2     6000.41     6396.01    141.06 o
   7  -7   2      142.12      302.07     45.12 o
   8  -7   2      575.46      560.72     70.34 o
   9  -7   2      528.17      701.52    243.97 o
  10  -7   2     1716.45     1781.86    138.62 o
  11  -7   2      894.27     1035.59    120.87 o
  12  -7   2     1481.28     1444.43    142.64 o
  13  -7   2     4362.08     4222.09    221.79 o
  14  -7   2       21.12     -110.73    110.73 o
 -17  -6   2    88307.22    91329.12   1782.72 o
 -16  -6   2    38798.99    39472.46   2417.53 o
 -15  -6   2    70065.77    71126.13   1401.64 o
 -14  -6   2    11068.01    10663.68    332.18 o
 -13  -6   2      560.52      763.90     89.92 o
 -12  -6   2    10843.79    11146.56    299.42 o
 -11  -6   2    69213.73    68585.74   1131.45 o
 -10  -6   2    25739.81    26118.15    477.56 o
  -9  -6   2    17104.85    17364.51    443.58 o
  -8  -6   2     8202.34     7994.19    159.46 o
  -7  -6   2     1175.88     1205.89    116.44 o
  -6  -6   2    19905.31    19112.43    343.96 o
  -5  -6   2    16122.65    18416.90    332.64 o
  -4  -6   2   175218.16   169573.45   2651.53 o
  -3  -6   2      618.25      992.78    116.44 o
  -2  -6   2      209.71      412.85     34.64 o
  -1  -6   2     2323.49     2616.82     71.75 o
   0  -6   2   112422.21   119114.90   1524.00 o
   1  -6   2    82441.04    85137.26   1103.42 o
   2  -6   2   163523.58   162521.11   2938.74 o
   3  -6   2    21263.76    21935.58    315.58 o
   4  -6   2      137.06      298.26     29.76 o
   5  -6   2     2794.42     2328.20     94.26 o
   6  -6   2     7107.84     7609.12    415.86 o
   7  -6   2     2277.76     2337.09     77.03 o
   8  -6   2      998.97     1394.06    277.24 o
   9  -6   2     5416.83     5567.07    180.40 o
  10  -6   2     1850.20     1990.54    134.11 o
  11  -6   2       32.28       14.46     83.95 o
  12  -6   2      687.45      876.08    144.16 o
  13  -6   2      298.12      324.82    133.08 o
  14  -6   2     2589.63     2589.75    232.88 o
  15  -6   2       42.48      -90.86    112.51 o
 -17  -5   2    33125.30    34659.37    959.25 o
 -16  -5   2   122698.84   123959.98   2345.44 o
 -15  -5   2    38772.60    40252.81   1070.15 o
 -14  -5   2    22800.23    21894.39    659.83 o
 -13  -5   2     1595.27     1470.18    120.87 o
 -12  -5   2     2366.07     2378.73    117.62 o
 -11  -5   2    11400.53    11045.78    250.93 o
 -10  -5   2    16802.87    16420.42    349.32 o
  -9  -5   2    15507.65    14836.58    289.82 o
  -8  -5   2     1097.80     1120.05     66.31 o
  -7  -5   2     6029.88     5737.20    127.79 o
  -6  -5   2     2223.95     2064.92     77.25 o
  -5  -5   2   110091.75   109752.30   2883.29 o
  -4  -5   2    50693.69    51787.20    693.15 o
  -3  -5   2     4004.17     3954.76     72.08 o
  -2  -5   2     2955.53     2919.82     61.28 o
  -1  -5   2      618.86      560.83     55.45 o
   0  -5   2      584.97      776.27     29.76 o
   1  -5   2    14650.97    15417.07    338.23 o
   2  -5   2      309.14      461.12     33.27 o
   3  -5   2     1031.71      692.09     45.12 o
   4  -5   2    32945.92    32091.27    474.07 o
   5  -5   2    17543.82    16581.15    277.24 o
   6  -5   2     6268.17     6083.31    194.07 o
   7  -5   2      137.54      182.68     38.81 o
   8  -5   2     1267.65     1290.47    105.35 o
   9  -5   2     1476.72     1697.17    177.43 o
  10  -5   2      228.77      196.59    133.08 o
  11  -5   2    32264.96    31128.97    659.91 o
  12  -5   2      158.83      113.67     85.58 o
  13  -5   2      161.43      185.11     94.04 o
  14  -5   2      163.85       86.74    102.42 o
  15  -5   2      686.02      804.35    139.33 o
 -17  -4   2    29335.65    29870.80    703.14 o
 -16  -4   2    40511.33    42439.73    986.97 o
 -15  -4   2    52123.09    52701.22   1074.08 o
 -14  -4   2    21740.04    22622.38    528.73 o
 -13  -4   2     8548.67     8219.65    270.33 o
 -12  -4   2      871.78      703.72     90.24 o
 -11  -4   2      828.40      970.62     78.42 o
 -10  -4   2    16951.21    16855.93    329.06 o
  -9  -4   2     1181.13     1109.96     70.57 o
  -8  -4   2     8600.87     8519.31    159.69 o
  -7  -4   2        7.47      129.22     33.27 o
  -6  -4   2    11058.62     9369.03    144.91 o
  -5  -4   2     1878.54     2137.93     73.82 o
  -4  -4   2     3032.67     3493.79     78.42 o
  -3  -4   2     9114.98     9643.57    148.37 o
  -2  -4   2      713.89     1216.88     99.81 o
  -1  -4   2     1016.47      964.79     44.36 o
   0  -4   2    37140.46    38436.04    787.36 o
   1  -4   2    23184.57    24045.86    354.87 o
   2  -4   2     9665.78     9376.48    238.43 o
   3  -4   2    16611.00    15897.19    260.61 o
   4  -4   2   160281.89   165663.95   3620.75 o
   5  -4   2     2608.17     2760.91    238.43 o
   6  -4   2   205770.52   205255.55   4690.90 o
   7  -4   2      104.80      244.57     34.64 o
   8  -4   2     1101.58     1491.93     61.28 o
   9  -4   2     2660.33     2845.34    133.08 o
  10  -4   2    32845.54    32334.37   1075.69 o
  11  -4   2     1435.15     1592.80    216.25 o
  12  -4   2    60535.35    60883.12   1183.91 o
  13  -4   2      543.78      527.02    104.09 o
  14  -4   2     3094.31     2815.73    172.62 o
  15  -4   2       18.69      -11.47    108.72 o
  16  -4   2     9045.49     9416.08    428.83 o
 -17  -3   2     3330.03     3469.00    223.29 o
 -16  -3   2    23945.91    25001.92    602.56 o
 -15  -3   2    24381.33    24007.69    567.45 o
 -14  -3   2    17627.12    17785.59    442.90 o
 -13  -3   2      830.59      939.99    110.73 o
 -12  -3   2      723.05      601.10     99.81 o
 -11  -3   2       35.08       66.54     69.28 o
 -10  -3   2     2295.82     2508.08    105.64 o
  -9  -3   2      179.68      316.85     60.99 o
  -8  -3   2       76.29      293.50     44.36 o
  -7  -3   2    26290.15    26651.63    548.93 o
  -6  -3   2    16992.00    15644.92    241.87 o
  -5  -3   2     2228.35     2965.71     58.42 o
  -4  -3   2    15002.51    14151.44    222.56 o
  -3  -3   2    32022.85    32490.56    472.04 o
  -2  -3   2    31839.57    31455.71    508.07 o
  -1  -3   2    17094.96    18601.84    344.63 o
   0  -3   2     3712.35     3360.15     88.72 o
   1  -3   2    19378.98    21020.31    532.30 o
   2  -3   2     6023.71     6494.24    288.33 o
   3  -3   2    94648.73   100216.78   2118.11 o
   4  -3   2     5695.98     6645.46    199.61 o
   5  -3   2   758391.44   711586.69   9015.83 o
   6  -3   2     9002.51     9122.59    449.13 o
   7  -3   2   215178.53   205377.73   2705.86 o
   8  -3   2       20.41      214.40     77.63 o
   9  -3   2    37074.31    36127.96    556.04 o
  10  -3   2      434.51      687.04    188.52 o
  11  -3   2    76529.78    74372.09   1203.97 o
  12  -3   2        8.58      112.65     60.41 o
  13  -3   2     6383.64     6606.79    245.16 o
  14  -3   2       10.92       26.62     92.27 o
  15  -3   2      128.18      284.39    112.51 o
  16  -3   2     1420.81     1353.78    198.92 o
 -16  -2   2     2198.16     2182.72    176.24 o
 -15  -2   2     9748.08     9211.67    323.89 o
 -14  -2   2     4510.45     4434.39    211.26 o
 -13  -2   2      641.58      539.88    100.52 o
 -12  -2   2     2766.45     2284.46    166.34 o
 -11  -2   2     7775.70     7209.45    239.90 o
 -10  -2   2     2585.84     2803.89     95.92 o
  -9  -2   2     1617.37     1877.62     71.75 o
  -8  -2   2     4062.60     4154.62    138.62 o
  -7  -2   2      294.01      295.72     34.64 o
  -6  -2   2    42643.06    43456.95    620.22 o
  -5  -2   2      484.91      343.63     26.62 o
  -4  -2   2    22699.45    25397.46    336.09 o
  -3  -2   2    16326.04    16795.66    250.56 o
  -2  -2   2       62.14      230.72     27.72 o
  -1  -2   2    33027.85    35950.20    770.73 o
   0  -2   2    20687.05    20069.62    460.22 o
   1  -2   2    10815.22    10917.14    255.06 o
   2  -2   2    34614.65    35019.03    459.44 o
   3  -2   2      895.51     1160.04     29.76 o
   4  -2   2   342999.03   338877.69   3960.80 o
   5  -2   2     7200.61     7707.20    371.50 o
   6  -2   2   785292.50   743949.44  10734.76 o
   7  -2   2       28.32      427.19     44.36 o
   8  -2   2    36299.51    35967.43    489.98 o
   9  -2   2      109.65      202.75     34.64 o
  10  -2   2     7602.38     7443.37    321.60 o
  11  -2   2     4315.34     4394.96    232.88 o
  12  -2   2    14790.74    14531.26    306.47 o
  13  -2   2     1230.89     1495.54    221.79 o
  14  -2   2       93.34      146.72     94.04 o
  15  -2   2       83.30      -23.00    100.52 o
  16  -2   2    10165.24    10699.41    456.27 o
 -16  -1   2       58.13       69.86    149.71 o
 -15  -1   2     4456.66     4880.86    316.05 o
 -14  -1   2      385.42      353.25    100.52 o
 -13  -1   2     6854.33     7437.97    349.32 o
 -12  -1   2    24837.09    23737.57    537.04 o
 -11  -1   2   105144.48   107396.05   1701.37 o
 -10  -1   2    29522.74    29670.70    520.44 o
  -9  -1   2    24714.21    23777.99    375.67 o
  -8  -1   2    17776.16    17371.54    282.27 o
  -7  -1   2     7976.33     7446.49    141.14 o
  -6  -1   2     7776.80     8005.60    156.24 o
  -5  -1   2    80483.30    83150.80   1158.16 o
  -4  -1   2     5677.65     5556.21    138.62 o
  -3  -1   2    65984.27    68007.15    947.67 o
  -2  -1   2    32052.76    33400.94   1153.32 o
  -1  -1   2    89433.08    91137.84   1264.21 o
   0  -1   2     8122.25     8166.85    243.97 o
   1  -1   2   304735.75   296263.47   5533.71 o
   2  -1   2       50.47      107.20     49.90 o
   3  -1   2    14038.99    15543.06    493.49 o
   4  -1   2       89.35      244.09     18.45 o
   5  -1   2   494051.91   482325.47   6100.06 o
   6  -1   2       44.08      372.47     60.99 o
   7  -1   2   528863.88   503342.72   6342.55 o
   8  -1   2     2283.74     2131.66     94.26 o
   9  -1   2        0.11      138.05     60.99 o
  10  -1   2     2521.88     2498.80     97.78 o
  11  -1   2       11.48      166.34     57.06 o
  12  -1   2       10.63       65.23     58.41 o
  13  -1   2      302.33      302.52     69.43 o
  14  -1   2      517.81      607.97     89.27 o
  15  -1   2      147.24      189.34    100.52 o
  16  -1   2      136.48      -46.37    129.21 o
  17  -1   2    12048.07    12120.93    743.00 o
 -16   0   2      439.47      371.83    127.19 o
 -15   0   2      122.70      194.64    108.72 o
 -14   0   2      160.24      216.86    100.52 o
 -13   0   2    16310.99    17277.04    434.61 o
 -12   0   2   160680.77   158976.75   3005.28 o
 -11   0   2    90467.78    89759.69   2267.82 o
 -10   0   2   109367.61   108633.02   1712.38 o
  -9   0   2     3405.60     3319.96    188.52 o
  -8   0   2      754.74      955.53     50.52 o
  -7   0   2    20193.55    18971.96    298.35 o
  -6   0   2    15997.79    16055.33    253.12 o
  -5   0   2    14474.29    14705.02    234.48 o
  -4   0   2       78.12      297.68     77.63 o
  -3   0   2     1300.21     1410.16     50.52 o
  -2   0   2    72324.93    77127.75   2811.21 o
  -1   0   2    11768.43    10676.49    393.68 o
   0   0   2   787637.00   685436.94   9370.71 o
   1   0   2    28162.25    27143.92    383.16 o
   2   0   2   156275.20   156933.64   1972.70 o
   3   0   2       29.40      194.39     33.27 o
   4   0   2    77157.64    74788.34   1052.26 o
   5   0   2      941.66      887.45     34.64 o
   6   0   2   350475.56   339387.69   4279.48 o
   7   0   2      142.62      219.21     26.62 o
   8   0   2    57056.32    57494.54    756.62 o
   9   0   2      704.28      797.18     77.63 o
  10   0   2      236.56      261.18     49.90 o
  11   0   2     4873.47     4498.48    127.79 o
  12   0   2     7375.68     6699.95    188.46 o
  13   0   2      338.98      312.75     69.43 o
  14   0   2       16.09       -3.88     68.35 o
  15   0   2        6.42       77.63     92.27 o
  16   0   2      610.91      830.68    164.67 o
  17   0   2      270.04      277.24    156.83 o
 -16   1   2     3411.59     3045.38    209.25 o
 -15   1   2     3415.58     3120.11    216.25 o
 -14   1   2       42.31      200.84    100.52 o
 -13   1   2    30709.88    30608.06   1491.55 o
 -12   1   2    45276.15    44592.36    767.43 o
 -11   1   2   324317.69   318431.28   6626.02 o
 -10   1   2    18177.70    18486.73    365.96 o
  -9   1   2    39628.63    38747.23    650.53 o
  -8   1   2     1593.51     1849.06     74.19 o
  -7   1   2      475.78      780.25     60.99 o
  -6   1   2      630.62      720.99     39.21 o
  -5   1   2    27069.91    26463.67    565.57 o
  -4   1   2     1546.24     1674.82     47.05 o
  -3   1   2     2927.43     2800.66     62.73 o
  -2   1   2      342.25      522.59     26.62 o
  -1   1   2    58581.30    63618.77   2001.67 o
   0   1   2      761.35      993.81     19.84 o
   1   1   2   239633.83   248760.08   3162.63 o
   2   1   2    38805.05    40406.71    563.59 o
   3   1   2     1338.46     1284.95    110.90 o
   4   1   2     7523.57     6723.86    100.52 o
   5   1   2     1044.02     1221.01     42.60 o
   6   1   2     8414.95     8372.11    129.18 o
   7   1   2    98681.91    99152.46   1401.31 o
   8   1   2     3676.46     3155.61    116.44 o
   9   1   2    12260.56    11874.39    188.52 o
  10   1   2      695.87      853.72     58.42 o
  11   1   2     4593.49     4299.78    137.06 o
  12   1   2       87.44       69.31     57.06 o
  13   1   2      339.56      477.87    144.16 o
  14   1   2      256.54      170.04     69.43 o
  15   1   2      193.23      198.28    127.53 o
  16   1   2      369.38      488.59    160.80 o
  17   1   2     1198.81     1032.80    184.15 o
 -15   2   2     8732.19     8891.28    329.14 o
 -14   2   2     3207.65     3446.43    196.47 o
 -13   2   2       19.38      119.77     92.27 o
 -12   2   2   112743.62   112662.78   3659.57 o
 -11   2   2    31019.93    31564.81    798.45 o
 -10   2   2   204298.16   193549.44   3008.00 o
  -9   2   2     9227.62     8614.48    208.30 o
  -8   2   2      301.37      665.00     94.26 o
  -7   2   2     1897.92     2043.57    194.07 o
  -6   2   2     6935.78     7256.50    124.99 o
  -5   2   2     1619.89     1523.83    110.90 o
  -4   2   2     4660.59     5614.24    110.90 o
  -3   2   2      104.81      127.77     23.52 o
  -2   2   2    44076.17    45236.20    716.70 o
  -1   2   2    35498.48    36307.01    914.89 o
   0   2   2     2571.52     3420.78     83.17 o
   1   2   2    17686.47    16811.78    395.47 o
   2   2   2   139012.92   141530.47   2477.33 o
   3   2   2    20839.47    21880.29    314.39 o
   4   2   2     2287.98     3059.36     61.28 o
   5   2   2     1924.09     1612.47     55.45 o
   6   2   2    16290.23    16329.77    255.65 o
   7   2   2     4786.01     4567.01    166.34 o
   8   2   2    14204.37    13937.73    232.88 o
   9   2   2     9596.27     9324.51    426.95 o
  10   2   2   138967.56   135600.98   2132.06 o
  11   2   2    10516.72    10459.29    199.84 o
  12   2   2    17406.07    17686.76    426.95 o
  13   2   2        9.82      -14.35     58.41 o
  14   2   2     4807.50     4721.93    221.79 o
  15   2   2      154.92      211.13     98.37 o
  16   2   2     3710.94     3908.62    204.83 o
  17   2   2     1280.90     1099.38    155.25 o
 -15   3   2    35861.19    36239.49   1025.79 o
 -14   3   2     2910.92     2429.05    327.14 o
 -13   3   2      865.09      911.98    277.24 o
 -12   3   2     4066.90     4335.46    169.58 o
 -11   3   2    83643.72    80901.02   1402.83 o
 -10   3   2    11836.26    11414.51    781.82 o
  -9   3   2    16451.63    16376.09    324.18 o
  -8   3   2      145.63      314.56     88.72 o
  -7   3   2     1704.56     1766.96     71.12 o
  -6   3   2     1118.23     1293.66     55.36 o
  -5   3   2     6950.47     6531.17    365.96 o
  -4   3   2     9730.42     9120.41    232.88 o
  -3   3   2    45203.00    47851.63    775.24 o
  -2   3   2       25.15       36.97     55.45 o
  -1   3   2       21.93      197.08     26.62 o
   0   3   2    43486.14    43966.61    848.35 o
   1   3   2    51176.57    50780.66    795.19 o
   2   3   2    16522.26    16529.09    266.61 o
   3   3   2     2947.08     2931.71    133.08 o
   4   3   2      562.26      497.02     66.54 o
   5   3   2    41296.09    43148.02    609.73 o
   6   3   2     4208.42     3916.49    106.46 o
   7   3   2    34049.88    32581.00    476.64 o
   8   3   2    10874.04     9775.28    192.00 o
   9   3   2   214613.58   208644.06   2880.87 o
  10   3   2    35803.96    34784.04   1596.90 o
  11   3   2   177265.75   174100.98   2420.34 o
  12   3   2    24594.01    24687.04    476.85 o
  13   3   2      232.98      362.95     77.63 o
  14   3   2       45.47       37.70     77.25 o
  15   3   2     6129.54     6525.22    316.05 o
  16   3   2     1082.93     1170.54    182.98 o
  17   3   2     3076.85     3197.70    196.47 o
 -15   4   2     4482.68     4472.30    615.47 o
 -14   4   2    15999.24    16617.14    465.04 o
 -13   4   2      198.91      341.71     89.27 o
 -12   4   2     2780.21     2869.51    147.75 o
 -11   4   2     1360.88     1415.06    155.25 o
 -10   4   2    34896.79    34667.73    619.68 o
  -9   4   2      302.88      341.94     67.05 o
  -8   4   2     3718.02     4000.66    144.08 o
  -7   4   2      223.36      340.92     38.51 o
  -6   4   2      729.60      660.63     88.72 o
  -5   4   2       11.88       79.01     28.53 o
  -4   4   2    23606.49    23157.42    407.53 o
  -3   4   2    13984.81    13744.50    371.50 o
  -2   4   2    14468.46    15415.66    349.32 o
  -1   4   2    14221.02    14361.43    207.69 o
   0   4   2    54960.19    54549.69    773.60 o
   1   4   2      325.10      305.06     23.52 o
   2   4   2    30002.75    32471.37    470.49 o
   3   4   2     3666.79     3635.60     72.08 o
   4   4   2    29374.66    32819.23    466.11 o
   5   4   2      112.08      259.40     33.27 o
   6   4   2    15855.13    17126.18    263.70 o
   7   4   2      410.87      457.45     44.36 o
   8   4   2    11092.29    10877.47    183.83 o
   9   4   2    70828.33    70384.05   2262.28 o
  10   4   2   285266.31   272846.31   3754.31 o
  11   4   2   109164.68   106073.96   4164.14 o
  12   4   2   162212.63   158389.72   2209.86 o
  13   4   2     3284.20     3549.15    210.70 o
  14   4   2     3809.50     3852.64    174.35 o
  15   4   2     7250.55     7362.66    264.64 o
  16   4   2      330.02      455.37    255.06 o
  17   4   2      741.02      971.67    137.44 o
  18   4   2     1246.13     1349.42    157.79 o
 -14   5   2     1690.56     1509.38    199.84 o
 -13   5   2     2567.32     2324.17    147.75 o
 -12   5   2      159.83      299.42     86.99 o
 -11   5   2      112.53       82.06    105.35 o
 -10   5   2      333.52      350.20    105.35 o
  -9   5   2      625.02      885.68    321.60 o
  -8   5   2      404.40      563.25     77.63 o
  -7   5   2    66092.55    65101.95   1136.68 o
  -6   5   2    14453.22    15025.17    548.93 o
  -5   5   2    52969.23    55507.28   1657.90 o
  -4   5   2    10562.27    10044.17    643.20 o
  -3   5   2     3143.74     3383.64    129.18 o
  -2   5   2     4681.81     4427.68    100.52 o
  -1   5   2     2505.78     2920.03     69.28 o
   0   5   2     2732.42     2416.75     72.08 o
   1   5   2     2585.09     2991.87    194.07 o
   2   5   2     2395.84     2381.95    171.89 o
   3   5   2     1338.59     1372.28     60.99 o
   4   5   2    18779.47    19079.61    293.87 o
   5   5   2   430550.19   426971.75   5848.10 o
   6   5   2    19635.63    19761.86    521.21 o
   7   5   2   154310.06   151079.59   2084.83 o
   8   5   2      498.58      395.63     39.21 o
   9   5   2    94250.20    91256.17   1297.48 o
  10   5   2    66654.34    63540.47   1785.42 o
  11   5   2   299493.09   289119.16   3985.80 o
  12   5   2    52528.20    50410.54   1280.85 o
  13   5   2    22716.12    22177.91    423.22 o
  14   5   2     2487.43     2654.42    199.61 o
  15   5   2     2573.37     2773.30    161.99 o
  16   5   2      705.41      918.64    122.55 o
  17   5   2     1310.62     1128.53    137.44 o
  18   5   2       79.67      232.88    144.16 o
 -14   6   2      155.22      156.26    120.87 o
 -13   6   2       80.53       56.21    108.72 o
 -12   6   2      870.05     1088.94    121.99 o
 -11   6   2      218.71      236.58    105.35 o
 -10   6   2       25.35      145.27     68.35 o
  -9   6   2     1289.04     1106.61     95.59 o
  -8   6   2    20949.79    20372.12    377.05 o
  -7   6   2      102.11      246.06    116.44 o
  -6   6   2   255705.39   257895.58   3594.28 o
  -5   6   2     9491.13     9208.60    404.77 o
  -4   6   2    93174.56    92256.48   1459.78 o
  -3   6   2    12405.15    12287.94    426.95 o
  -2   6   2    39161.45    38841.48    704.19 o
  -1   6   2       27.61       55.45     23.52 o
   0   6   2    68472.39    72595.69   1034.11 o
   1   6   2       42.04      197.06     26.62 o
   2   6   2    18057.36    20162.64    388.14 o
   3   6   2     1855.13     1954.60    194.07 o
   4   6   2   173220.41   172111.08   2539.52 o
   5   6   2    55472.48    60167.51    718.22 o
   6   6   2   419446.31   401671.44   5489.97 o
   7   6   2    89463.72    91933.23   1352.93 o
   8   6   2     4419.83     5048.72    114.52 o
   9   6   2      117.26      252.06     34.64 o
  10   6   2    84780.96    83628.53   1184.78 o
  11   6   2    49857.71    49953.45   1680.07 o
  12   6   2    86737.88    85330.79   1386.29 o
  13   6   2    19786.37    19482.99    380.25 o
  14   6   2        0.46       71.39     94.26 o
  15   6   2      858.34      900.23     93.12 o
  16   6   2     3341.46     4055.44    201.04 o
  17   6   2     2474.54     2550.61    210.70 o
  18   6   2       86.12      110.90    144.16 o
 -13   7   2     4045.73     4182.49    235.10 o
 -12   7   2      288.08      374.18    112.51 o
 -11   7   2     5771.39     6161.49    218.21 o
 -10   7   2      216.78      272.20     77.03 o
  -9   7   2       67.01      247.00    110.90 o
  -8   7   2      481.23      515.96     69.28 o
  -7   7   2   164853.33   159811.05   4380.39 o
  -6   7   2    14434.83    14619.80    598.84 o
  -5   7   2   368117.00   362801.91   7269.22 o
  -4   7   2     7889.67     7832.74    227.34 o
  -3   7   2     1104.56     1307.83    249.52 o
  -2   7   2     4004.68     4207.14    108.72 o
  -1   7   2    20592.14    20965.97    301.21 o
   0   7   2      310.24      297.07     42.60 o
   1   7   2       23.07      219.80     31.37 o
   2   7   2     5292.17     5865.59    377.05 o
   3   7   2      794.91      803.26     55.45 o
   4   7   2    40406.03    41054.45    593.41 o
   5   7   2   334247.94   341376.41   6187.98 o
   6   7   2   208411.41   204728.77   2388.39 o
   7   7   2   202885.34   205000.20   2827.64 o
   8   7   2     8076.09     7540.02    149.18 o
   9   7   2    10016.40    10284.39    186.31 o
  10   7   2    20160.15    19980.97    415.86 o
  11   7   2    21589.04    20997.38    391.84 o
  12   7   2     9286.80    10064.69    235.25 o
  13   7   2     3696.81     3597.96    141.15 o
  14   7   2     1790.01     1787.52    110.90 o
  15   7   2     7593.77     7651.47    443.58 o
  16   7   2      495.43      365.96    133.08 o
  17   7   2      334.90      177.43    133.08 o
  18   7   2      684.17      621.02    166.34 o
 -13   8   2       29.86      135.09    124.99 o
 -12   8   2    49210.50    49501.58   1029.39 o
 -11   8   2      897.89     1252.00    216.25 o
 -10   8   2    32996.69    32106.72    607.53 o
  -9   8   2      803.65      801.14     85.19 o
  -8   8   2     5161.81     5274.58    465.76 o
  -7   8   2     1404.22     1349.06    216.25 o
  -6   8   2   260421.70   263029.66   3676.78 o
  -5   8   2     5904.83     6592.13    521.21 o
  -4   8   2    23022.25    23618.23    394.28 o
  -3   8   2     1794.73     1847.75     73.82 o
  -2   8   2    21549.42    20531.38    329.83 o
  -1   8   2     1525.16     1562.59    160.80 o
   0   8   2    10691.66    11073.34    665.38 o
   1   8   2      920.73      849.02     77.63 o
   2   8   2    43879.29    45557.57    669.46 o
   3   8   2     3332.46     3494.10     94.10 o
   4   8   2    31682.00    32974.79    489.37 o
   5   8   2    69123.95    67191.77   1061.98 o
   6   8   2   243096.45   246552.61   4945.96 o
   7   8   2    22317.31    22890.98    295.20 o
   8   8   2     2265.25     2529.21     70.57 o
   9   8   2     5404.21     5082.81    171.89 o
  10   8   2     2393.28     2151.44     94.10 o
  11   8   2     2096.06     2133.88    101.94 o
  12   8   2     4149.01     4289.29    148.99 o
  13   8   2     1239.29     1328.29     89.92 o
  14   8   2    11861.24    11377.83    365.96 o
  15   8   2    18347.57    18316.13    443.04 o
  16   8   2     3784.44     3959.22    196.74 o
  17   8   2      383.48      221.79    144.16 o
  18   8   2       10.17       66.54    144.16 o
 -12   9   2      104.77      395.53    135.36 o
 -11   9   2   121539.36   124464.45   2334.23 o
 -10   9   2      387.13      753.46    327.14 o
  -9   9   2    40417.63    40579.16    652.45 o
  -8   9   2      206.84      204.83     66.31 o
  -7   9   2    10979.82    11439.82    399.23 o
  -6   9   2    10047.38    10515.35    471.31 o
  -5   9   2   164581.22   165749.84   2349.93 o
  -4   9   2     2775.12     2895.92    199.61 o
  -3   9   2      135.37      162.17     77.63 o
  -2   9   2    15447.44    14960.78    371.50 o
  -1   9   2     5503.61     5965.64    127.79 o
   0   9   2      441.35      515.73     39.21 o
   1   9   2     9098.89     9529.28    187.71 o
   2   9   2     7634.12     8076.10    260.61 o
   3   9   2        3.40      115.82     34.64 o
   4   9   2      511.82      502.97     44.36 o
   5   9   2     4834.63     4903.23    113.50 o
   6   9   2    15100.70    16672.34    268.41 o
   7   9   2    26544.99    28230.93    504.58 o
   8   9   2     3400.15     3616.20     89.92 o
   9   9   2      384.97      648.76     66.54 o
  10   9   2      621.46      713.09     66.31 o
  11   9   2    14123.07    13454.37    281.97 o
  12   9   2     6026.70     6396.47    192.00 o
  13   9   2     4046.02     3733.46    164.12 o
  14   9   2    14988.61    15209.21    379.44 o
  15   9   2    14572.31    13776.24    371.28 o
  16   9   2    43564.31    44398.41    904.69 o
  17   9   2     4846.98     4457.40    343.78 o
  18   9   2     5179.87     5611.34    310.51 o
 -12  10   2    60308.20    63084.10   1277.94 o
 -11  10   2     2665.48     2847.38    510.12 o
 -10  10   2   136145.91   137390.72   2552.55 o
  -9  10   2     1702.71     1795.82    132.62 o
  -8  10   2    12676.85    12302.60    316.05 o
  -7  10   2       34.93       83.17     70.57 o
  -6  10   2    25824.79    25134.64    433.91 o
  -5  10   2     3223.33     3096.81    255.06 o
  -4  10   2    45329.36    44209.46    684.60 o
  -3  10   2     4330.17     4658.49    210.70 o
  -2  10   2    18723.50    19236.71    415.86 o
  -1  10   2      244.47      244.49     45.12 o
   0  10   2     1119.50     1000.04     54.89 o
   1  10   2    17091.10    17070.24    292.10 o
   2  10   2      136.83      198.03     39.21 o
   3  10   2       47.78      105.35     39.21 o
   4  10   2     1523.96     1942.77    221.79 o
   5  10   2        0.99       66.54     55.45 o
   6  10   2     6152.68     6765.71    144.91 o
   8  10   2       17.44      441.73    166.34 o
   9  10   2    29377.84    28472.46    458.28 o
  10  10   2    20732.43    21455.27    365.04 o
  11  10   2      211.09      570.85    116.44 o
  12  10   2      195.81      224.01     99.81 o
  13  10   2    10495.89     9909.46    554.48 o
  14  10   2     6990.41     6786.17    246.18 o
  15  10   2    57773.36    58328.60   1136.42 o
  16  10   2    23907.05    24781.54   1114.50 o
  17  10   2    36568.84    36825.92    785.71 o
 -11  11   2    63358.04    63320.27   1279.60 o
 -10  11   2     4508.31     5015.13    504.58 o
  -9  11   2    19230.87    20383.45    809.54 o
  -8  11   2     4187.47     4452.67    186.24 o
  -7  11   2     1597.15     1896.49    127.79 o
  -6  11   2     1733.33     1537.38     98.37 o
  -5  11   2     3158.03     3052.52    127.19 o
  -4  11   2     5210.58     5079.76    243.97 o
  -3  11   2     4740.11     4976.29    153.84 o
  -2  11   2       57.56      149.71     60.99 o
  -1  11   2     8738.89     9083.73    192.81 o
   0  11   2     2311.94     2656.45     89.92 o
   1  11   2     4796.30     5038.56    166.34 o
   2  11   2    10961.75    11152.21    214.68 o
   3  11   2    27457.60    28954.94    459.47 o
   4  11   2     5344.78     5124.93    141.15 o
   5  11   2     2921.85     3234.54    155.25 o
   6  11   2     6889.04     6983.56    388.14 o
   7  11   2     3600.67     3734.92    105.64 o
   8  11   2     6087.80     5978.26    316.05 o
   9  11   2    63161.63    61487.85   1163.11 o
  10  11   2    67759.48    68170.42   1282.09 o
  11  11   2    37693.91    37278.07    750.80 o
  12  11   2     8816.55     8327.70    262.56 o
  13  11   2        0.77      330.23     83.17 o
  14  11   2     8630.84     8399.51    371.50 o
  15  11   2    16231.74    17182.84    428.76 o
  16  11   2    75657.22    74512.85   1768.79 o
  17  11   2    11809.27    11152.68    360.79 o
 -10  12   2    22634.46    22948.56    569.03 o
  -9  12   2      645.69      702.34    129.18 o
  -8  12   2      641.89      699.84    114.11 o
  -7  12   2      616.57      669.72     97.78 o
  -6  12   2     1070.58     1039.08     99.81 o
  -5  12   2     1896.22     1756.00    100.52 o
  -4  12   2     1553.62     1756.92    100.52 o
  -3  12   2     1689.51     1555.69     90.24 o
  -2  12   2    58277.77    56018.20   1430.56 o
  -1  12   2    27051.01    27200.17    488.92 o
   0  12   2    71456.05    71443.22    940.59 o
   1  12   2    11402.64    11269.61    195.57 o
   2  12   2     9657.45     9153.02    377.05 o
   3  12   2     1204.52     1615.84     78.42 o
   4  12   2      138.05      241.08     88.72 o
   5  12   2     3014.90     3721.23    117.62 o
   6  12   2     9872.61     9831.61    195.57 o
   7  12   2      145.55      270.16     50.52 o
   8  12   2     2507.88     2636.31    135.36 o
   9  12   2    70220.19    72177.94   1353.93 o
  10  12   2    86045.95    86510.05   1713.34 o
  11  12   2   204052.30   201491.33   3614.25 o
  12  12   2    41547.14    41404.32    832.86 o
  13  12   2    19266.17    19150.04    449.23 o
  14  12   2       50.16       87.27     87.90 o
  15  12   2    43443.18    42929.21   1741.07 o
  16  12   2    13425.35    12746.59    388.14 o
  17  12   2    50777.52    52297.05   1062.59 o
 -10  13   2       21.14       31.37    137.06 o
  -9  13   2      877.29      892.74    160.80 o
  -8  13   2     5187.54     5520.62    251.01 o
  -7  13   2     6965.52     7191.34    288.33 o
  -6  13   2     2274.01     2227.11    128.94 o
  -5  13   2     4087.62     4173.29    188.52 o
  -4  13   2      131.63      125.45     61.28 o
  -3  13   2     9287.64     9183.85    521.21 o
  -2  13   2    39391.18    38982.07    665.38 o
  -1  13   2   102219.27   103924.86   1655.36 o
   0  13   2    48601.08    48087.78    721.77 o
   1  13   2    12354.33    12178.32    207.69 o
   2  13   2     1072.19     1145.22     69.28 o
   3  13   2     5014.35     5185.84    148.37 o
   4  13   2    18077.12    19175.99    334.73 o
   5  13   2     5127.65     5568.95    365.96 o
   6  13   2      281.97      215.88     58.42 o
   7  13   2      963.13      881.33     95.92 o
   8  13   2     1796.01     1940.47    122.55 o
   9  13   2    14646.80    15163.92    371.28 o
  10  13   2   211530.22   208704.47   3741.47 o
  11  13   2    82094.05    80810.70   1520.05 o
  12  13   2   135756.92   132664.61   2428.73 o
  13  13   2     4628.38     4660.53    201.04 o
  14  13   2      111.53      360.47    171.89 o
  15  13   2     4614.27     4573.30    223.36 o
  16  13   2    15225.34    14696.74    533.22 o
  17  13   2      784.31      776.27    232.88 o
  -9  14   2       11.79      -64.11    124.73 o
  -8  14   2    11174.35    11033.92    367.73 o
  -7  14   2    10071.83    10365.01    343.82 o
  -6  14   2    29892.46    29211.71   1480.46 o
  -5  14   2    11324.11    11209.72    298.54 o
  -4  14   2     6768.11     6252.92    186.31 o
  -3  14   2      734.80      804.28     77.25 o
  -2  14   2    11310.92    11932.11    250.45 o
  -1  14   2    66238.65    66398.12   1336.30 o
   0  14   2    42056.69    42753.57    731.64 o
   1  14   2    31853.04    31780.77    454.61 o
   2  14   2      361.35      325.68     53.23 o
   3  14   2     1473.02     1784.53     89.92 o
   4  14   2    10262.52    10848.41    404.77 o
   5  14   2     5639.11     5916.44    186.24 o
   6  14   2     7001.32     7625.47    261.12 o
   7  14   2     1174.10     1456.36    119.85 o
   8  14   2      451.61      452.08     87.90 o
   9  14   2    10962.22    10958.10    413.61 o
  10  14   2    25349.68    24343.01    678.26 o
  11  14   2   138100.67   134519.66   3065.56 o
  12  14   2    12453.60    12250.52    454.61 o
  13  14   2    27993.37    26830.43    744.95 o
  14  14   2        3.55       15.38    127.53 o
  15  14   2     2346.86     2425.52    211.29 o
  16  14   2       46.21      174.66    149.71 o
  -8  15   2     4094.58     5223.20    476.85 o
  -7  15   2    60820.77    62374.93   1540.84 o
  -6  15   2    45813.58    46208.14   1188.89 o
  -5  15   2    88724.13    88372.98   2533.97 o
  -4  15   2    12437.33    12470.49    367.73 o
  -3  15   2     1749.47     1911.22    166.34 o
  -2  15   2     8581.83     9120.66    421.40 o
  -1  15   2    24827.38    25182.84    482.21 o
   0  15   2    25893.42    26381.50    566.99 o
   1  15   2    12103.75    12335.95    319.38 o
   2  15   2     6130.03     6593.02    195.57 o
   3  15   2     7479.04     7567.00    241.75 o
   4  15   2      569.63      788.09    110.90 o
   5  15   2     8541.61     9175.25    438.04 o
   6  15   2    35364.74    35603.14    920.75 o
   7  15   2    10528.41    11237.82    410.08 o
   8  15   2     3248.25     3004.66    207.83 o
   9  15   2      104.54      147.33    171.89 o
  10  15   2    37698.29    37315.99    972.25 o
  11  15   2    10295.84     9952.81    399.69 o
  12  15   2    41654.03    40416.44   1042.92 o
  13  15   2     5551.53     5755.09    305.82 o
  14  15   2     2098.46     2112.05    199.84 o
  15  15   2      310.75      335.09    144.91 o
  16  15   2      123.21      229.80    140.50 o
  -7  16   2    31503.24    33623.66   1397.29 o
  -6  16   2   105186.64   105141.74   3049.64 o
  -5  16   2    47614.37    47847.57   1003.91 o
  -4  16   2    30350.75    31269.22   1657.89 o
  -3  16   2     1971.96     2040.48    145.66 o
  -2  16   2     4310.94     4160.82    232.88 o
  -1  16   2      184.61      328.63     74.19 o
   0  16   2     9542.76     9365.17    258.77 o
   1  16   2     1645.16     1558.27    141.15 o
   2  16   2     1001.00     1095.95    102.42 o
   3  16   2     1606.91     1586.63    112.51 o
   4  16   2      180.21      216.51     75.56 o
   5  16   2    23294.38    23395.48   1014.70 o
   6  16   2     6553.34     5987.55    292.10 o
   7  16   2     2015.71     2223.30    183.15 o
   8  16   2        6.27       84.76    108.94 o
   9  16   2      963.06      946.71    148.37 o
  10  16   2     2449.48     2770.45    214.68 o
  11  16   2     1049.50     1148.40    188.52 o
  12  16   2      267.84      273.08    124.73 o
  13  16   2       14.49      175.42    127.79 o
  14  16   2      855.16      708.07    156.24 o
  15  16   2    13888.37    13184.19    508.98 o
  -6  17   2    47650.51    50890.16   1951.77 o
  -5  17   2    47579.18    48275.34   1103.41 o
  -4  17   2    28401.13    28931.41    664.35 o
  -3  17   2     2244.24     2435.84    161.99 o
  -2  17   2       25.77       72.35     82.06 o
  -1  17   2      148.81      237.92     85.19 o
   0  17   2     3133.69     2955.85    161.99 o
   1  17   2     3290.01     3344.68    238.43 o
   2  17   2       17.10       38.09     89.92 o
   3  17   2     1003.56      972.92    149.71 o
   4  17   2     6431.95     6875.35    236.71 o
   5  17   2      391.81      599.04    125.46 o
   6  17   2      165.11      277.24    113.50 o
   7  17   2     4136.54     4041.87    247.64 o
   8  17   2      330.90      525.84    127.79 o
   9  17   2     1348.91     1119.90    154.49 o
  10  17   2      463.90      516.28    140.50 o
  11  17   2     1507.40     1513.13    183.15 o
  12  17   2      778.85      783.61    159.46 o
  13  17   2      607.45      918.36    164.11 o
  14  17   2    16410.85    16947.46    590.13 o
  -4  18   2     8079.38     8108.44    307.25 o
  -3  18   2       23.83      133.08    133.08 o
  -2  18   2      974.39     1153.32    166.34 o
  -1  18   2       45.52       99.81    121.99 o
   0  18   2       35.21      115.24     89.92 o
   1  18   2      169.84      203.77     93.12 o
   2  18   2      580.71      528.32    103.91 o
   3  18   2     6575.63     6798.02    465.76 o
   4  18   2     7341.38     7451.20    621.02 o
   5  18   2     8882.47     9479.69    543.39 o
   6  18   2      470.15      316.05    117.62 o
   7  18   2     6351.28     6188.35    311.02 o
   8  18   2       52.25       85.85    121.35 o
   9  18   2     7727.25     7625.28    367.55 o
  10  18   2      396.10      406.72    144.91 o
  11  18   2      239.99      212.29    137.06 o
  12  18   2       34.28       32.60    129.21 o
  13  18   2     9032.88     9331.74    809.54 o
  14  18   2      294.87      388.14    255.06 o
  -3  19   2      638.03      920.44    166.34 o
  -2  19   2     2925.42     3271.43    232.88 o
  -1  19   2      191.71      343.78    133.08 o
   0  19   2       50.52      221.79    133.08 o
   1  19   2      223.17      266.15    133.08 o
   2  19   2      938.21     1037.41    122.55 o
   3  19   2      903.49     1003.67    151.56 o
   4  19   2    23956.57    23376.87    931.53 o
   5  19   2      722.09      777.58    141.15 o
   6  19   2    22236.38    22661.26    787.36 o
   7  19   2       46.42       -0.76    113.50 o
   8  19   2     4325.63     4325.56    682.01 o
   9  19   2      229.82      259.37    140.50 o
  10  19   2     8773.74     8352.68    396.24 o
  11  19   2      475.46      580.26    156.24 o
  12  19   2        3.88       41.59    140.50 o
  13  19   2       13.73       33.27    232.88 o
  -1  20   2    25014.73    26714.84    754.09 o
   0  20   2     4821.85     4524.56    266.15 o
   1  20   2     7249.16     7618.55    343.78 o
   2  20   2     2651.78     2628.23    321.60 o
   3  20   2     5287.27     5630.22    296.74 o
   4  20   2      469.42      880.90    171.89 o
   5  20   2    34653.21    34214.59    923.71 o
   6  20   2     1835.84     1770.20    188.20 o
   7  20   2       48.50      113.04    121.35 o
   8  20   2      137.61       66.54    125.46 o
   9  20   2     1753.65     1952.86    216.25 o
  10  20   2      137.79      273.83    151.56 o
  11  20   2    30192.63    29378.03    854.30 o
   3  21   2       45.95       55.45    210.70 o
   4  21   2     9402.99     8461.17    383.99 o
   5  21   2      248.10      404.92    143.64 o
   6  21   2     4226.74     4298.88    223.36 o
   7  21   2      157.83      173.23    111.89 o
   8  21   2     2297.93     2132.98    211.72 o
   9  21   2        2.03     -129.21    129.21 o
  -8 -20   3      382.85      166.34    144.16 o
  -7 -20   3     1854.62     1685.62    188.52 o
  -6 -20   3       62.45       55.45    133.08 o
  -5 -20   3        3.58       77.63    121.99 o
  -4 -20   3     6098.81     6099.28    321.60 o
  -3 -20   3      255.24      399.23    144.16 o
  -2 -20   3     7871.91     8461.36    554.48 o
  -1 -20   3      122.16       33.27    199.61 o
   0 -20   3      237.86      454.67    199.61 o
 -10 -19   3        2.70      127.53    148.99 o
  -9 -19   3     9359.30     9804.05    704.19 o
  -8 -19   3       15.14       87.53    102.42 o
  -7 -19   3     1124.57     1075.69    166.34 o
  -6 -19   3      273.38      266.15    133.08 o
  -5 -19   3      184.09      321.60    133.08 o
  -4 -19   3      463.33      454.67    133.08 o
  -3 -19   3     1851.31     1985.04    188.52 o
  -2 -19   3       45.17      -11.98     95.92 o
  -1 -19   3    12927.89    12713.88    497.89 o
   0 -19   3      930.12     1024.02    171.98 o
   1 -19   3    34301.89    35551.96   1003.62 o
   2 -19   3       95.95      234.79    108.72 o
 -12 -18   3       12.08      155.25    210.70 o
 -11 -18   3      268.73      326.72    151.56 o
 -10 -18   3     1250.25     1339.51    187.71 o
  -9 -18   3     1028.80     1133.81    171.89 o
  -8 -18   3     2376.39     2432.64    393.68 o
  -7 -18   3      492.09      468.54    110.73 o
  -6 -18   3       27.26      101.09     98.37 o
  -5 -18   3        0.75       99.81    110.90 o
  -4 -18   3      704.94      791.06    116.87 o
  -3 -18   3       42.55       27.72     99.81 o
  -2 -18   3    10781.64    10399.57    344.16 o
  -1 -18   3     1558.69     1374.62    180.36 o
   0 -18   3   133224.34   133545.33   3238.30 o
   1 -18   3     6927.37     6857.10    268.52 o
   2 -18   3    34589.26    35821.20   1103.41 o
   3 -18   3      300.12      419.47    114.52 o
   4 -18   3     8052.09     8325.61    449.13 o
 -13 -17   3      489.30      654.29    232.88 o
 -12 -17   3      107.49      188.52    140.50 o
 -11 -17   3    19456.98    19676.54    619.48 o
 -10 -17   3       89.84      166.34    188.52 o
  -9 -17   3      250.84      447.78    104.09 o
  -8 -17   3      815.57      922.29    114.11 o
  -7 -17   3     7541.41     7179.08    268.52 o
  -6 -17   3      167.52      282.78     78.42 o
  -5 -17   3      498.68      840.16    171.89 o
  -4 -17   3     1651.56     1650.59    139.33 o
  -3 -17   3       36.96       90.57     90.24 o
  -2 -17   3      935.66      827.21    116.87 o
  -1 -17   3    51650.73    52771.81   1101.47 o
   0 -17   3    36776.51    37444.40   1034.99 o
   1 -17   3   220144.20   223407.66   4152.38 o
   2 -17   3    16606.27    15939.96    419.77 o
   3 -17   3     9626.10     9791.80    704.19 o
   4 -17   3     1183.59     1285.41    139.33 o
   5 -17   3    10993.24    11232.18    369.32 o
   6 -17   3     4679.53     4846.80    236.71 o
 -13 -16   3      485.14      570.69    152.76 o
 -12 -16   3    14407.63    15216.58    536.07 o
 -11 -16   3      129.75      338.23    141.15 o
 -10 -16   3    11690.56    11635.32    446.76 o
  -9 -16   3      258.93      285.77     94.04 o
  -8 -16   3     8665.92     8538.09    258.41 o
  -7 -16   3        7.71       16.63     72.08 o
  -6 -16   3     9351.54     9570.71    282.78 o
  -5 -16   3     1990.77     2145.66    243.97 o
  -4 -16   3    39000.29    38659.03    717.21 o
  -3 -16   3      467.12      408.19     94.04 o
  -2 -16   3     2064.28     2172.21    149.45 o
  -1 -16   3    10226.88     9955.84    320.71 o
   0 -16   3   166141.73   167811.42   2715.25 o
   1 -16   3    29066.86    28865.29    641.29 o
   2 -16   3    94319.95    94395.94   2079.30 o
   3 -16   3      624.36      748.41    110.73 o
   4 -16   3      853.26     1078.64    129.18 o
   5 -16   3      589.63      772.19    120.87 o
   6 -16   3      549.70      790.75    133.08 o
   7 -16   3      901.03      992.23    137.44 o
 -14 -15   3        7.80       -1.58    138.62 o
 -13 -15   3      841.53      985.22    164.67 o
 -12 -15   3       64.46      112.98    144.16 o
 -11 -15   3    18407.40    18184.70    604.38 o
 -10 -15   3      972.57     1052.04    182.98 o
  -9 -15   3     3897.16     3688.01    316.05 o
  -8 -15   3      364.58      327.42     78.42 o
  -7 -15   3      626.41      603.91     82.06 o
  -6 -15   3      777.21      943.55    127.53 o
  -5 -15   3   105990.21   104774.65   1752.57 o
  -4 -15   3     1388.59     2041.91    216.25 o
  -3 -15   3    19823.78    19283.24    407.53 o
  -2 -15   3     1103.06      970.37     94.10 o
  -1 -15   3    13304.91    13935.20    307.48 o
   0 -15   3     6019.40     6481.46    200.25 o
   1 -15   3   109498.10   110102.23   1810.36 o
   2 -15   3    14696.15    15188.49   1047.97 o
   3 -15   3    19386.91    20097.15    485.27 o
   4 -15   3       66.12       87.75     83.95 o
   5 -15   3      919.30      995.69    171.89 o
   6 -15   3       35.05      204.37    133.08 o
   7 -15   3     2469.71     2662.61    179.65 o
   8 -15   3       40.22       78.30    160.80 o
 -15 -14   3      212.59      499.03    221.79 o
 -14 -14   3    24124.27    24154.01    709.63 o
 -13 -14   3      151.23      155.25    127.79 o
 -12 -14   3     3854.19     4382.88    262.60 o
 -11 -14   3      109.96      141.95     95.92 o
 -10 -14   3    19330.48    19362.65    515.67 o
  -9 -14   3     1623.60     1798.63    238.43 o
  -8 -14   3     2203.65     2177.03    121.35 o
  -7 -14   3       25.47       44.36     62.73 o
  -6 -14   3    19737.77    18907.28    548.93 o
  -5 -14   3    23476.84    22937.90    458.68 o
  -4 -14   3   157479.02   158176.22   2587.67 o
  -3 -14   3     9685.89    10246.71    304.96 o
  -2 -14   3    11352.46    11270.90    332.69 o
  -1 -14   3       99.70      207.30     50.52 o
   0 -14   3    11072.04    11750.29    565.57 o
   1 -14   3    10283.48    10124.53    258.86 o
   2 -14   3    47845.59    48223.79    851.15 o
   3 -14   3     1113.91     1138.99    112.51 o
   4 -14   3      963.48     1047.70    116.44 o
   5 -14   3     1420.33     1581.06    282.78 o
   6 -14   3      294.37      324.06    100.52 o
   7 -14   3     2146.45     2151.93    182.98 o
   8 -14   3      155.69      186.61    108.72 o
   9 -14   3      370.04      497.59    304.96 o
 -15 -13   3    83304.63    83860.88   2011.07 o
 -14 -13   3       38.86      274.16    140.50 o
 -13 -13   3     2258.69     2256.38    205.16 o
 -12 -13   3      421.90      573.14    108.72 o
 -11 -13   3     1332.47     1253.89    124.99 o
 -10 -13   3       18.73      -10.08     82.06 o
  -9 -13   3     5187.83     5399.85    223.36 o
  -8 -13   3     4367.14     4143.30    227.34 o
  -7 -13   3     6135.57     6520.89    203.43 o
  -6 -13   3     5866.99     6109.94    192.00 o
  -5 -13   3    56683.17    57660.36    995.87 o
  -4 -13   3    27155.69    27685.80    598.84 o
  -3 -13   3    27186.14    28231.70    537.10 o
  -2 -13   3       75.03       86.16     83.17 o
  -1 -13   3      409.15      417.86     55.36 o
   0 -13   3     1219.56     1503.32    144.16 o
   1 -13   3      604.22      624.64     70.34 o
   2 -13   3      602.41      692.45     99.81 o
   3 -13   3      348.19      602.09     92.27 o
   4 -13   3     2259.13     2209.34    155.25 o
   5 -13   3    16523.25    16671.81    670.92 o
   6 -13   3     6586.92     6855.21    263.64 o
   7 -13   3      666.37      804.67    120.87 o
   8 -13   3      383.90      396.22    114.52 o
   9 -13   3      192.34      149.71    133.31 o
  10 -13   3      135.27       -8.09    144.91 o
 -15 -12   3     2280.94     2473.96    223.38 o
 -14 -12   3    42055.02    43754.37   1535.91 o
 -13 -12   3      388.44      510.12    110.90 o
 -12 -12   3     2780.41     2866.76    148.99 o
 -11 -12   3     2918.00     2791.35    167.75 o
 -10 -12   3      652.76      811.88    210.70 o
  -9 -12   3     3939.57     3987.53    316.05 o
  -8 -12   3    22018.64    22150.17    435.15 o
  -7 -12   3      269.56      319.49     66.31 o
  -6 -12   3     1645.68     1814.52    101.94 o
  -5 -12   3       50.15      900.56    199.61 o
  -4 -12   3    16140.34    15542.82    325.35 o
  -3 -12   3    10572.11    10975.77    215.25 o
  -2 -12   3      179.02      324.20     47.02 o
  -1 -12   3     1394.52     1449.71     79.85 o
   0 -12   3     7713.59     7705.01    332.69 o
   1 -12   3     2175.81     2294.85     95.92 o
   2 -12   3    12174.61    11427.56    270.60 o
   3 -12   3     1989.94     1771.14    227.34 o
   4 -12   3    41666.96    41770.50    866.36 o
   5 -12   3    69334.45    70522.63   2789.03 o
   6 -12   3    51538.14    53296.06   1089.65 o
   7 -12   3    32133.04    31324.68    700.21 o
   8 -12   3        4.97       53.23     92.27 o
   9 -12   3     1645.81     1785.05    195.57 o
  10 -12   3     1369.08     1163.47    191.04 o
  11 -12   3     6071.44     5777.25    345.72 o
 -16 -11   3      610.36      776.27    266.15 o
 -15 -11   3    23448.43    23774.77    513.58 o
 -14 -11   3      220.08      454.15    101.94 o
 -13 -11   3     5852.27     5449.00    207.69 o
 -12 -11   3      731.66      834.08     97.78 o
 -11 -11   3     2660.51     2767.40    141.15 o
 -10 -11   3      151.95      160.01     79.85 o
  -9 -11   3     1181.83     1149.84    108.72 o
  -8 -11   3      758.40      854.48     78.42 o
  -7 -11   3     1198.08     1254.01     86.26 o
  -6 -11   3     2592.75     2589.05    113.50 o
  -5 -11   3     2420.94     2531.09    113.50 o
  -4 -11   3     3956.84     3922.77    144.16 o
  -3 -11   3    44378.57    44076.40    671.44 o
  -2 -11   3     6395.40     6616.50    161.99 o
  -1 -11   3       76.82      181.33     50.48 o
   0 -11   3    14284.82    15005.76    332.69 o
   1 -11   3    10393.71    10574.29    210.45 o
   2 -11   3     1893.76     1951.77    110.90 o
   3 -11   3    18559.33    19509.08    853.90 o
   4 -11   3    84615.41    89487.82   3776.01 o
   5 -11   3   116759.05   117799.13   2239.43 o
   6 -11   3   176482.63   177478.38   5866.40 o
   7 -11   3    45084.08    45662.67   2339.91 o
   8 -11   3     2201.07     2471.56    243.97 o
   9 -11   3     6148.16     6727.23    351.58 o
  10 -11   3     4972.32     5149.34    393.68 o
  11 -11   3     5046.17     5748.89    348.71 o
  12 -11   3     6188.32     6193.34    493.49 o
 -16 -10   3      184.62      288.33    216.25 o
 -15 -10   3      112.49      127.93    102.42 o
 -14 -10   3     7304.94     7019.20    282.78 o
 -13 -10   3      487.81      395.42    100.52 o
 -12 -10   3    10593.28    10812.46    297.98 o
 -11 -10   3     1399.77     1698.52    117.62 o
 -10 -10   3     4781.82     4729.47    176.30 o
  -9 -10   3     1744.90     1947.50    109.78 o
  -8 -10   3     2010.60     2021.60    101.04 o
  -7 -10   3      305.97      282.89     54.89 o
  -6 -10   3     7083.26     6886.64    192.00 o
  -5 -10   3    10689.65    10597.25    266.15 o
  -4 -10   3    12348.12    12294.14    258.77 o
  -3 -10   3     3893.70     3991.30    114.52 o
  -2 -10   3      171.91      321.60     45.12 o
  -1 -10   3     7476.09     7952.53    176.24 o
   0 -10   3    88960.34    91191.05   1329.60 o
   1 -10   3    22741.31    23602.38    389.00 o
   2 -10   3     7364.09     7471.97    155.89 o
   3 -10   3    16828.85    17212.71    276.81 o
   4 -10   3    22768.20    23517.89    396.13 o
   5 -10   3   128625.18   131971.91   4591.09 o
   6 -10   3    85569.18    86563.31   1674.53 o
   7 -10   3   130488.27   132259.44   5655.70 o
   8 -10   3     5875.25     5968.04    201.91 o
   9 -10   3     1347.94     1480.54    171.89 o
  10 -10   3       58.71      -22.18     94.04 o
  11 -10   3     1208.40     1029.21    135.46 o
  12 -10   3       20.26      -13.95    112.51 o
 -16  -9   3      115.22       72.08    141.15 o
 -15  -9   3     2114.86     2048.59    203.43 o
 -14  -9   3     1330.74     1375.91    117.62 o
 -13  -9   3      911.30     1501.68    113.50 o
 -12  -9   3    11702.23    11529.68    415.86 o
 -11  -9   3   143094.63   143001.03   3071.82 o
 -10  -9   3    13628.17    13653.73    432.49 o
  -9  -9   3    21462.50    21548.84    370.17 o
  -8  -9   3     2004.92     2236.95    133.08 o
  -7  -9   3     1189.04     1246.21    116.44 o
  -6  -9   3    17302.43    17636.01    360.41 o
  -5  -9   3    26295.54    26318.21    412.87 o
  -4  -9   3    10164.57     9975.98    164.67 o
  -3  -9   3     1215.03     1457.80     63.59 o
  -2  -9   3     9578.82     9906.13    186.31 o
  -1  -9   3    42126.16    43262.95    655.42 o
   0  -9   3   169030.30   173761.16   2683.68 o
   1  -9   3   217110.61   219089.48   2793.91 o
   2  -9   3    91917.88    91197.60   1193.75 o
   3  -9   3     6057.37     6241.74    149.71 o
   4  -9   3    11288.23    12380.47    438.04 o
   5  -9   3    14836.59    15525.95    360.41 o
   6  -9   3   138508.03   137955.84   4962.59 o
   7  -9   3    61030.88    62235.22   2911.02 o
   8  -9   3    20436.06    20695.63    419.44 o
   9  -9   3     3681.87     3770.35    232.88 o
  10  -9   3      887.47     1017.56    124.12 o
  11  -9   3     1080.85     1047.26    132.62 o
  12  -9   3      569.35      527.16    124.12 o
  13  -9   3        3.26     -112.51    112.51 o
 -16  -8   3     6031.67     5570.63    258.36 o
 -15  -8   3      302.92      362.13    108.72 o
 -14  -8   3      854.78      945.05    182.98 o
 -13  -8   3     1488.91     1809.66    182.98 o
 -12  -8   3   121408.79   122065.38   1976.62 o
 -11  -8   3    57528.75    57089.95    966.50 o
 -10  -8   3   172757.77   173481.06   2751.07 o
  -9  -8   3     5626.66     5867.29    255.06 o
  -8  -8   3     1164.00     1392.64    155.25 o
  -7  -8   3      300.75      448.02     44.36 o
  -6  -8   3     9168.28     9096.92    175.80 o
  -5  -8   3     5292.46     5772.16    130.56 o
  -4  -8   3     6414.29     6435.88    166.34 o
  -3  -8   3      215.07      399.60     40.54 o
  -2  -8   3     9169.69     9176.04    410.31 o
  -1  -8   3    98582.08    99356.70   1425.52 o
   0  -8   3   235764.41   236568.98   3333.32 o
   1  -8   3   353846.81   356611.69   6770.19 o
   2  -8   3    87652.17    88151.38   1419.47 o
   3  -8   3    12360.91    13453.27    493.49 o
   4  -8   3    14037.96    14540.77    231.61 o
   5  -8   3     1687.46     1591.10     65.49 o
   6  -8   3    29858.39    30197.36    481.24 o
   7  -8   3    48273.16    48309.95   1208.77 o
   8  -8   3     7793.74     7724.59    222.57 o
   9  -8   3      156.29       64.32     61.16 o
  10  -8   3       19.20       41.59     85.58 o
  11  -8   3     1235.87     1167.62    125.50 o
  12  -8   3      278.12      344.12    194.07 o
  13  -8   3     2634.53     2477.03    249.52 o
  14  -8   3        0.05     -107.32    112.51 o
 -16  -7   3     4687.36     5125.39    246.18 o
 -15  -7   3    15204.75    15191.76    420.54 o
 -14  -7   3     1979.28     2092.18    153.84 o
 -13  -7   3     4529.67     4800.48    184.15 o
 -12  -7   3    32869.50    33749.48    614.62 o
 -11  -7   3   202476.36   197694.28   3127.33 o
 -10  -7   3    92344.30    92694.26   1506.91 o
  -9  -7   3    18862.87    19227.50    367.55 o
  -8  -7   3     4473.12     4917.86    243.97 o
  -7  -7   3      645.19      760.00     47.05 o
  -6  -7   3     1006.82     1023.45     94.26 o
  -5  -7   3      596.81      850.07     42.60 o
  -4  -7   3     4113.09     4084.33     98.37 o
  -3  -7   3    10456.74     9997.24    167.37 o
  -2  -7   3    11978.40    12288.91    210.45 o
  -1  -7   3    43385.41    43523.81    959.25 o
   0  -7   3   185667.95   190222.19   2680.50 o
   1  -7   3    86396.34    87638.70   1164.41 o
   2  -7   3   156590.41   162189.86   2073.76 o
   3  -7   3      312.08      513.58     36.91 o
   4  -7   3     2959.39     3041.80     83.95 o
   5  -7   3      241.06      369.44     36.91 o
   6  -7   3      319.36      679.73     39.68 o
   7  -7   3     1319.37     1457.20     77.25 o
   8  -7   3    10390.33    10114.40    354.87 o
   9  -7   3      809.36      806.00     80.27 o
  10  -7   3     4207.19     4182.08    192.57 o
  11  -7   3      923.25      726.18    106.89 o
  12  -7   3     1575.71     1538.03    142.64 o
  13  -7   3      116.76       45.12    104.09 o
  14  -7   3      550.03      393.68    130.98 o
 -16  -6   3    92205.65    99043.55   1913.73 o
 -15  -6   3    14651.64    15371.71    436.97 o
 -14  -6   3    23210.81    23928.03    759.64 o
 -13  -6   3      743.56      743.36    108.72 o
 -12  -6   3    28460.92    29510.07    548.24 o
 -11  -6   3    84737.41    86458.72   1416.98 o
 -10  -6   3   123031.73   122936.71   1968.77 o
  -9  -6   3     9386.02     9615.78    219.14 o
  -8  -6   3      232.14      390.37     60.99 o
  -7  -6   3    19979.98    19635.64    318.93 o
  -6  -6   3     5635.75     5283.50    166.34 o
  -5  -6   3     4313.60     4423.89     97.78 o
  -4  -6   3     2032.72     1813.78    110.90 o
  -3  -6   3        5.33      146.64     18.45 o
  -2  -6   3       19.05      138.43     44.36 o
  -1  -6   3    13913.30    13834.78    246.73 o
   0  -6   3     1781.28     2062.63     63.59 o
   1  -6   3   150954.27   156737.52   1999.93 o
   2  -6   3    33821.63    35811.58    598.84 o
   3  -6   3     4536.00     4525.94    171.89 o
   4  -6   3     4315.26     3586.88    144.16 o
   5  -6   3     1364.34     1448.90    171.89 o
   6  -6   3     6144.09     6269.82    106.46 o
   7  -6   3      166.73      302.34     72.08 o
   8  -6   3      107.70      288.93     59.51 o
   9  -6   3    29851.97    29656.80   1242.03 o
  10  -6   3     5292.61     5456.17    212.49 o
  11  -6   3    72973.76    71290.85   1365.22 o
  12  -6   3     1437.68     1573.12    415.86 o
  13  -6   3       86.63       48.32    160.80 o
  14  -6   3       44.79        7.65    108.72 o
  15  -6   3      958.23     1004.61    149.45 o
 -16  -5   3    28134.42    29386.08   1236.49 o
 -15  -5   3   101908.96   104302.79   1987.55 o
 -14  -5   3     8945.96     8970.82    305.43 o
 -13  -5   3     4943.61     4797.48    232.88 o
 -12  -5   3       95.88      177.79    127.53 o
 -11  -5   3    24403.50    24823.95    466.13 o
 -10  -5   3    23893.71    23807.72    442.58 o
  -9  -5   3    10834.39    11631.93    454.67 o
  -8  -5   3     1480.02     1382.60     74.19 o
  -7  -5   3      300.72      510.12     36.91 o
  -6  -5   3     1635.76     1665.05     61.28 o
  -5  -5   3    36319.74    35648.55    530.46 o
  -4  -5   3      560.95      898.80     39.21 o
  -3  -5   3     1394.66     1846.75     61.28 o
  -2  -5   3    31020.29    31434.74    487.94 o
  -1  -5   3      434.03      411.52    127.53 o
   0  -5   3    15622.26    16325.93    261.12 o
   1  -5   3     8263.08     7662.14    124.12 o
   2  -5   3     7031.35     7283.34    188.52 o
   3  -5   3     1808.58     1663.07    144.16 o
   4  -5   3    13797.16    12944.28    232.88 o
   5  -5   3     1979.37     1679.83     55.45 o
   6  -5   3     3401.98     3587.17     79.85 o
   7  -5   3     5114.97     5102.86    112.51 o
   8  -5   3    20519.84    20489.34    737.46 o
   9  -5   3     4478.81     4402.72    149.74 o
  10  -5   3   128142.09   124871.31   3532.04 o
  11  -5   3      963.05     1340.07    426.95 o
  12  -5   3    83150.89    79993.31   1523.11 o
  13  -5   3     1096.04     1217.76    130.98 o
  14  -5   3     5200.15     5303.58    243.50 o
  15  -5   3       82.48       41.85    112.51 o
 -16  -4   3    66972.25    68982.70   1383.18 o
 -15  -4   3    42756.63    45131.34   1408.38 o
 -14  -4   3    34359.92    34202.11    740.04 o
 -13  -4   3    11795.92    11309.67    344.16 o
 -12  -4   3     9203.27     9502.95    293.33 o
 -11  -4   3      193.45      398.28     88.72 o
 -10  -4   3     7025.36     6840.21    192.00 o
  -9  -4   3     9555.69     9973.59    223.38 o
  -8  -4   3    17731.19    17060.62    324.79 o
  -7  -4   3     1826.64     1851.96     50.52 o
  -6  -4   3      210.86      245.99     39.21 o
  -5  -4   3     4468.10     4624.02    101.04 o
  -4  -4   3     5190.49     4746.74    108.72 o
  -3  -4   3     5852.54     6882.71    221.79 o
  -2  -4   3    35501.03    35830.77    470.49 o
  -1  -4   3    10661.60    10431.12    182.98 o
   0  -4   3      926.58     1153.32     42.60 o
   1  -4   3       10.07      228.16    121.99 o
   2  -4   3     1461.43     1662.82     55.45 o
   3  -4   3      209.68      329.03     31.87 o
   4  -4   3     2456.50     2499.96    221.79 o
   5  -4   3   104390.65   106272.98   1785.43 o
   6  -4   3     2222.30     2873.24    377.05 o
   7  -4   3    34865.31    34161.81   1541.45 o
   8  -4   3     1618.07     1963.29     65.49 o
   9  -4   3    52984.72    54366.41   2040.49 o
  10  -4   3       56.49      221.79     75.56 o
  11  -4   3   217301.58   215757.03   3869.12 o
  12  -4   3       20.46      248.41     92.27 o
  13  -4   3    15345.36    15996.88    887.17 o
  14  -4   3      158.40      101.45    100.52 o
  15  -4   3    10729.71    10267.85    349.25 o
  16  -4   3       47.79      -42.21    112.51 o
 -16  -3   3    16626.22    16977.41    914.89 o
 -15  -3   3    32845.09    34203.42    758.50 o
 -14  -3   3    11234.57    11175.14    352.49 o
 -13  -3   3     2492.33     2014.50    145.66 o
 -12  -3   3     2147.41     2058.67    137.44 o
 -11  -3   3        4.33        1.96     63.59 o
 -10  -3   3       64.82       87.86     50.52 o
  -9  -3   3      663.96      687.33     99.81 o
  -8  -3   3     1278.98     1563.64     63.59 o
  -7  -3   3    33874.39    33284.25    489.53 o
  -6  -3   3    41458.46    42967.34    614.52 o
  -5  -3   3    51388.58    52987.02    687.92 o
  -4  -3   3     5677.56     5803.09    108.94 o
  -3  -3   3        6.88       96.64     18.45 o
  -2  -3   3    18323.46    18462.75    304.62 o
  -1  -3   3     3034.95     3331.33    277.24 o
   0  -3   3     2750.68     2724.35     63.59 o
   1  -3   3     3205.93     3604.26     72.08 o
   2  -3   3    26236.13    26072.51    393.68 o
   3  -3   3      622.10      915.32     28.53 o
   4  -3   3   182115.02   180734.77   2288.19 o
   5  -3   3    45557.83    46716.65    572.05 o
   6  -3   3   589802.56   561483.56   7082.62 o
   7  -3   3    31945.95    30856.36   1375.11 o
   8  -3   3    10498.00    10827.84   1441.65 o
   9  -3   3      115.60      196.81     77.63 o
  10  -3   3    92628.86    91431.17   1757.70 o
  11  -3   3     2836.94     2972.53    426.95 o
  12  -3   3   113118.90   113505.82   2094.09 o
  13  -3   3      211.62      356.51    121.99 o
  14  -3   3     1474.14     2015.27    151.11 o
  15  -3   3      462.62      591.75    120.87 o
  16  -3   3     1028.73      921.39    141.06 o
 -16  -2   3     3059.23     3043.88    203.00 o
 -15  -2   3     5853.45     5432.55    246.18 o
 -14  -2   3      962.15      888.09    118.98 o
 -13  -2   3      580.38      698.96    108.72 o
 -12  -2   3     3340.93     3280.94    167.91 o
 -11  -2   3     1362.50     1417.64    114.52 o
 -10  -2   3      102.48      295.08    149.71 o
  -9  -2   3     1474.29     1590.01     71.75 o
  -8  -2   3    13251.09    14014.15    239.54 o
  -7  -2   3    38845.18    40718.53    593.60 o
  -6  -2   3    75889.59    77169.58   1210.59 o
  -5  -2   3   214974.97   212349.64   4574.46 o
  -4  -2   3     3862.82     3356.46     66.31 o
  -3  -2   3     9571.14    10267.29    148.37 o
  -2  -2   3      140.82      166.34     22.18 o
  -1  -2   3    16488.69    18522.04    282.78 o
   0  -2   3      122.03      685.66     49.90 o
   1  -2   3        4.53       86.16     20.59 o
   2  -2   3    11167.66    11699.52    199.61 o
   3  -2   3     2411.95     2176.14     88.72 o
   4  -2   3    26972.78    25873.71    382.59 o
   5  -2   3   556685.44   539690.50   6826.82 o
   6  -2   3    16680.06    16521.85   1291.94 o
   7  -2   3   580844.06   558518.69   7043.11 o
   8  -2   3      990.16     1063.59    160.80 o
   9  -2   3      594.83      691.31     45.12 o
  10  -2   3      632.92      747.18     60.99 o
  11  -2   3    52907.25    51519.78    857.80 o
  12  -2   3        2.71       66.54     59.51 o
  13  -2   3    26351.44    25457.26    914.89 o
  14  -2   3      282.77      272.80     92.27 o
  15  -2   3      623.36      491.11    110.73 o
  16  -2   3      192.28      246.83    116.87 o
 -16  -1   3        5.04      -12.16    116.87 o
 -15  -1   3     1838.25     1894.05    164.12 o
 -14  -1   3       55.79      117.88    100.52 o
 -13  -1   3     1199.12     1193.62    124.99 o
 -12  -1   3    38031.74    37331.67    778.80 o
 -11  -1   3    20677.12    21270.80    489.98 o
 -10  -1   3    54981.71    53667.54    885.42 o
  -9  -1   3     3235.87     3345.59    103.91 o
  -8  -1   3     6685.14     6933.45    166.34 o
  -7  -1   3    11259.81    11851.91    202.42 o
  -6  -1   3   359049.34   348118.53   4765.72 o
  -5  -1   3    93534.08    91275.08   1272.68 o
  -4  -1   3   115235.81   118692.48   1637.24 o
  -3  -1   3        6.29       82.06     44.36 o
  -2  -1   3    26685.76    26795.68    582.20 o
  -1  -1   3    17943.76    17986.95    438.04 o
   0  -1   3    18427.96    17479.30    226.67 o
   1  -1   3    27104.04    24173.60    344.92 o
   2  -1   3    30347.47    30105.61    502.78 o
   3  -1   3     2396.07     2993.11    160.80 o
   4  -1   3   100238.60   104934.46   2955.38 o
   5  -1   3      318.39      610.73     39.21 o
   6  -1   3   830368.69   784142.06   9911.80 o
   7  -1   3     1261.54     1072.47    188.52 o
   8  -1   3   102292.37   100154.97   1427.93 o
   9  -1   3       10.34       28.52     26.62 o
  10  -1   3    10637.57    10553.37    182.58 o
  11  -1   3      225.62      285.72     88.72 o
  12  -1   3    10242.09    10782.65    316.05 o
  13  -1   3       10.09       59.14     66.54 o
  14  -1   3      202.05      310.92    182.98 o
  15  -1   3      108.56       95.70    100.52 o
  16  -1   3       59.76      256.29    177.43 o
  17  -1   3      512.32      435.85    168.46 o
 -16   0   3      201.60      184.83    124.99 o
 -15   0   3     1026.39      888.18    137.44 o
 -14   0   3        2.83       81.32    100.52 o
 -13   0   3    19079.09    19213.48   1059.06 o
 -12   0   3    42457.66    42123.44    871.08 o
 -11   0   3   151194.97   148674.59   2744.98 o
 -10   0   3    60897.73    60397.66    992.38 o
  -9   0   3     3491.86     3921.60    128.94 o
  -8   0   3       63.27      186.24     39.21 o
  -7   0   3    30268.47    29849.87    447.53 o
  -6   0   3    17181.62    17032.83    460.22 o
  -5   0   3   229794.13   230016.42   3160.69 o
  -4   0   3     1761.60     2295.36     77.25 o
  -3   0   3     8621.15     9334.07    188.52 o
  -2   0   3    13776.07    13122.37    175.26 o
  -1   0   3    47354.89    47761.61   1851.96 o
   0   0   3     9281.09    11522.09    166.34 o
   1   0   3    38931.27    36877.31   1136.68 o
   2   0   3    50405.58    48912.64    948.16 o
   3   0   3     3968.52     4411.50    155.25 o
   4   0   3     2656.76     2358.05     66.54 o
   5   0   3   154178.27   154936.72   1962.52 o
   6   0   3      167.29      343.63     26.62 o
   7   0   3   243833.08   242201.64   3061.50 o
   8   0   3      830.90      960.61     94.26 o
   9   0   3    14549.89    14415.79    245.10 o
  10   0   3       47.64       86.25     34.64 o
  11   0   3     4280.53     3944.72    129.21 o
  12   0   3        4.64       79.01     55.45 o
  13   0   3     6771.16     7199.08    449.13 o
  14   0   3      175.32      242.96     70.34 o
  15   0   3    11952.08    11924.67    356.01 o
  16   0   3      415.17      390.53    144.91 o
  17   0   3      728.70      943.09    188.52 o
 -15   1   3     1782.26     1596.12    159.53 o
 -14   1   3       80.83      291.55    133.08 o
 -13   1   3    10220.69    10517.87    471.31 o
 -12   1   3    87253.88    86443.70   2850.03 o
 -11   1   3    94305.45    95569.16   1533.77 o
 -10   1   3   244122.34   245103.59   3786.46 o
  -9   1   3    16209.82    16684.47    626.56 o
  -8   1   3    32609.81    32025.80    550.22 o
  -7   1   3     4905.19     4995.13    116.84 o
  -6   1   3    27847.59    25985.80    399.68 o
  -5   1   3     2037.70     2598.67     66.31 o
  -4   1   3    70541.55    69941.39    986.65 o
  -3   1   3       18.55       89.88     23.52 o
  -2   1   3    37429.70    39595.97    718.61 o
  -1   1   3    45208.75    45326.50   1768.79 o
   0   1   3    14741.36    15027.58    393.68 o
   1   1   3    12048.92    11166.33    167.75 o
   2   1   3   148057.09   156406.58   2328.81 o
   3   1   3     5175.73     4872.69     82.06 o
   4   1   3     7118.17     7331.90    243.97 o
   5   1   3      190.76      323.90     38.81 o
   6   1   3    23026.81    23460.22    321.99 o
   7   1   3      206.17      197.08     26.62 o
   8   1   3    12576.55    13055.87    203.00 o
   9   1   3     6809.84     6561.61    127.19 o
  10   1   3    20378.60    19938.25    295.27 o
  11   1   3     4034.11     3718.34    227.34 o
  12   1   3     6098.68     6132.12    157.20 o
  13   1   3      183.98      115.82    121.99 o
  14   1   3     8364.95     8327.95    227.11 o
  15   1   3     6353.00     6375.45    243.50 o
  16   1   3    23173.47    23021.86    681.00 o
  17   1   3     4941.86     5368.81    313.37 o
 -15   2   3    11749.29    11720.65    391.20 o
 -14   2   3      609.01      881.38    135.36 o
 -13   2   3     8861.12     8971.70    776.27 o
 -12   2   3    20055.80    20486.77    500.13 o
 -11   2   3   255840.36   250414.09   3875.76 o
 -10   2   3    74044.65    74303.46   1208.49 o
  -9   2   3   121329.13   117870.03   1857.95 o
  -8   2   3     8070.32     7290.00    288.33 o
  -7   2   3     5545.61     5749.82    157.67 o
  -6   2   3     9635.97     9244.68    152.76 o
  -5   2   3    38416.22    38980.64    484.43 o
  -4   2   3    31233.05    30042.20    482.40 o
  -3   2   3     3564.04     3573.37    138.62 o
  -2   2   3       87.15      144.69     38.81 o
  -1   2   3      429.57      671.33     31.37 o
   0   2   3     5125.92     5476.45    144.16 o
   1   2   3    90592.67    96782.33   1767.83 o
   2   2   3      503.46      795.84    177.43 o
   3   2   3    21953.89    21015.95    404.07 o
   4   2   3     1844.49     1679.83     55.45 o
   5   2   3      170.58      367.54     26.62 o
   6   2   3     5969.72     5797.35    100.52 o
   7   2   3    14300.35    14676.43    332.69 o
   8   2   3     1184.00      953.71     50.52 o
   9   2   3    62534.70    61047.01    873.43 o
  10   2   3    11082.76    10580.94    443.58 o
  11   2   3    58921.50    57956.41    950.79 o
  12   2   3      303.10      358.67     53.23 o
  13   2   3     2318.05     2462.36    205.16 o
  14   2   3     4436.97     4586.49    166.49 o
  15   2   3    29660.15    31144.79    671.64 o
  16   2   3    10632.91    10622.86    426.95 o
  17   2   3    24361.15    26166.97    970.34 o
 -15   3   3     3436.58     3363.47    465.76 o
 -14   3   3     1635.62     1305.42    171.89 o
 -13   3   3      248.96      262.33    104.09 o
 -12   3   3    14564.56    13831.90    676.47 o
 -11   3   3    15353.34    14846.05    327.14 o
 -10   3   3   157584.41   153057.00   2408.17 o
  -9   3   3     1832.99     2070.69    205.16 o
  -8   3   3    19175.49    19079.89    365.96 o
  -7   3   3     2399.58     2604.55     95.92 o
  -6   3   3     9846.88     8616.88    249.52 o
  -5   3   3       55.00       66.54     28.53 o
  -4   3   3    28145.73    28816.84    698.64 o
  -3   3   3     1646.38     1530.60     94.26 o
  -2   3   3     6584.69     5597.77    338.23 o
  -1   3   3     1892.92     2009.48    155.25 o
   0   3   3     5191.75     5966.95    149.71 o
   1   3   3     1367.04     1306.36    105.35 o
   2   3   3     1215.09     1168.58     50.52 o
   3   3   3     4600.95     5375.52    144.16 o
   4   3   3    60794.70    59879.12    836.29 o
   5   3   3      787.13      554.48     31.37 o
   6   3   3    22770.37    23871.10    438.04 o
   7   3   3       68.11      213.24     60.99 o
   8   3   3     8575.58     7860.17    146.53 o
   9   3   3      132.38      395.29    133.08 o
  10   3   3   291386.00   281783.84   3879.34 o
  11   3   3    16445.18    16591.02   1009.15 o
  12   3   3    70930.33    68815.98    998.46 o
  13   3   3     2847.76     2744.95    194.07 o
  14   3   3     1833.93     2028.06    135.36 o
  15   3   3     5202.20     5020.02    321.60 o
  16   3   3    23157.81    22618.23    593.29 o
  17   3   3    10282.23    10106.31    510.12 o
  18   3   3    11027.58    10967.61    687.55 o
 -15   4   3     6560.54     8017.78    543.39 o
 -14   4   3      259.70      238.59    124.99 o
 -13   4   3     2990.23     3328.29    410.32 o
 -12   4   3     1575.28     1585.97    166.34 o
 -11   4   3     5264.83     5274.15    598.84 o
 -10   4   3      766.54      962.96     95.59 o
  -9   4   3    20215.87    20275.38    400.16 o
  -8   4   3       18.64       64.32     55.36 o
  -7   4   3     1014.96     1190.10     71.75 o
  -6   4   3     3823.04     3902.67    104.09 o
  -5   4   3    21323.54    20824.55    341.02 o
  -4   4   3     1698.78     1985.60     86.26 o
  -3   4   3     7515.46     7095.47    194.07 o
  -2   4   3      137.37      152.93     33.27 o
  -1   4   3   131407.20   131310.33   1657.80 o
   0   4   3      508.47      880.74     94.26 o
   1   4   3    62241.48    64953.57   1022.22 o
   2   4   3    10015.35    10086.81    255.06 o
   3   4   3     5088.57     4715.01    144.16 o
   4   4   3     1814.41     2298.40    121.99 o
   5   4   3    57110.61    59067.87    828.25 o
   6   4   3     8457.13     7613.93    227.34 o
   7   4   3      217.57      379.98     33.27 o
   8   4   3      403.19      395.54     34.64 o
   9   4   3   171913.88   168654.02   2332.44 o
  10   4   3    80517.32    80416.17   2500.71 o
  11   4   3   450747.00   437626.31   6001.29 o
  12   4   3    64323.07    65204.31   2567.24 o
  13   4   3    62247.74    61357.09    900.05 o
  14   4   3       90.47      224.44    160.80 o
  15   4   3    16937.57    15659.90    395.81 o
  16   4   3     4928.23     5387.37    404.77 o
  17   4   3    15906.57    15608.92    428.76 o
  18   4   3     1900.26     2240.10    310.51 o
 -14   5   3      141.76      -15.53    110.73 o
 -13   5   3     1166.09     1059.60    116.83 o
 -12   5   3     9312.02     9273.15    274.55 o
 -11   5   3        9.05       86.60     75.56 o
 -10   5   3     1383.61     1358.15    106.89 o
  -9   5   3     1847.80     1624.29    106.89 o
  -8   5   3    19884.19    19835.03    415.86 o
  -7   5   3      102.96      261.05     72.08 o
  -6   5   3    76917.91    76762.30   2977.55 o
  -5   5   3     4833.47     4840.48    393.68 o
  -4   5   3     4248.35     4211.41    188.52 o
  -3   5   3     2845.64     2633.90    121.99 o
  -2   5   3    91280.76    90179.93   2816.76 o
  -1   5   3     1614.23     1585.06     99.81 o
   0   5   3   264058.31   262822.94   3953.44 o
   1   5   3    13441.60    13153.11    233.68 o
   2   5   3    49120.11    51839.96    741.96 o
   3   5   3     6155.32     6463.62    106.46 o
   4   5   3    17597.84    17854.96    300.77 o
   5   5   3    35973.92    33503.91    536.85 o
   6   5   3    78631.19    78402.00   1099.99 o
   7   5   3      466.72      555.71     60.99 o
   8   5   3     7387.58     7242.17    205.16 o
   9   5   3    28036.26    26487.21    499.03 o
  10   5   3   375866.19   361396.19   4957.65 o
  11   5   3   102065.24   100278.83   2905.47 o
  12   5   3   275548.53   267426.03   3695.47 o
  13   5   3    26626.19    26093.77    576.66 o
  14   5   3       20.33      159.17     66.31 o
  15   5   3     1611.50     1618.36    113.50 o
  16   5   3     3277.33     3712.55    190.78 o
  17   5   3      579.52     1685.62    266.15 o
  18   5   3     1792.74     1741.07    188.52 o
 -13   6   3        7.04       48.88     95.59 o
 -12   6   3       23.13       26.34     85.58 o
 -11   6   3     6356.80     6469.63    226.04 o
 -10   6   3      406.73      330.17     77.03 o
  -9   6   3      173.29      155.25     61.28 o
  -8   6   3       54.65       57.67     58.42 o
  -7   6   3   107811.34   104642.20   1494.28 o
  -6   6   3      148.48      447.64     53.23 o
  -5   6   3   224530.91   223056.53   4430.30 o
  -4   6   3     1943.91     1914.59    182.98 o
  -3   6   3     3547.07     3535.14    321.60 o
  -2   6   3    10702.07    10638.04    186.31 o
  -1   6   3    58496.74    60637.71    909.35 o
   0   6   3    47743.77    47603.77    693.15 o
   1   6   3    55822.12    59409.26    852.62 o
   2   6   3      480.90      545.43     39.21 o
   3   6   3    49362.00    52552.24    760.82 o
   4   6   3      223.35      328.78     26.62 o
   5   6   3    84432.14    85267.36   1101.47 o
   6   6   3    14426.05    15594.30    245.10 o
   7   6   3    27320.35    30342.08    648.74 o
   8   6   3      325.60      454.94     39.21 o
   9   6   3     9806.35     8925.16    165.20 o
  10   6   3    36929.41    37284.82   1147.77 o
  11   6   3   120369.05   115240.13   1624.30 o
  12   6   3    73833.20    70558.59   2445.26 o
  13   6   3    43298.78    41459.06    720.91 o
  14   6   3      968.01     1151.46    110.90 o
  15   6   3     2201.94     2247.96    125.46 o
  16   6   3      486.02      554.48    133.08 o
  17   6   3     1452.90     1585.81    177.43 o
  18   6   3       86.81      365.96    144.16 o
 -13   7   3      196.32       91.58    116.87 o
 -12   7   3     1064.12     1367.52    125.50 o
 -11   7   3       45.70       84.56     85.58 o
 -10   7   3    14100.95    14045.05    346.62 o
  -9   7   3        1.03       15.53     58.42 o
  -8   7   3    13978.00    14790.32   1436.10 o
  -7   7   3       65.04      370.93     66.31 o
  -6   7   3   473795.28   475191.09   8921.58 o
  -5   7   3      554.95     1112.48     71.75 o
  -4   7   3   256042.41   256335.34   4358.21 o
  -3   7   3    13433.32    12993.15    266.27 o
  -2   7   3    15572.55    15480.76    377.05 o
  -1   7   3     3787.86     3399.73     85.19 o
   0   7   3    62293.16    66901.17    959.86 o
   1   7   3      796.54      982.31     50.52 o
   2   7   3    30018.71    32560.96    491.04 o
   3   7   3     8138.63     8238.00    365.96 o
   4   7   3     9735.92    11451.13    191.04 o
   5   7   3    14511.66    14922.01    215.25 o
   6   7   3   200110.80   205019.78   2388.39 o
   7   7   3    14258.67    13995.34    229.04 o
   8   7   3    30996.79    28753.07    431.45 o
   9   7   3     7519.55     7548.10    205.16 o
  10   7   3    14786.16    13972.85    245.10 o
  11   7   3     9524.28     9561.90    360.41 o
  12   7   3    27030.99    25952.01    473.98 o
  13   7   3     2051.45     1925.72    122.55 o
  14   7   3      134.03      207.44     66.31 o
  15   7   3     8587.79     8775.36    283.10 o
  16   7   3      524.71      619.19    103.91 o
  17   7   3     1871.92     1918.50    188.52 o
  18   7   3     1298.44     1175.50    177.43 o
 -13   8   3     8655.94     9193.28    421.40 o
 -12   8   3      297.30      355.88    133.08 o
 -11   8   3    27498.85    27336.65    547.96 o
 -10   8   3        9.66       46.37     82.06 o
  -9   8   3     8489.78     8142.75    226.48 o
  -8   8   3     1527.24     1532.11     98.37 o
  -7   8   3   154568.92   153348.45   2426.29 o
  -6   8   3       55.01     1101.34    216.25 o
  -5   8   3   490015.47   477823.00   6613.05 o
  -4   8   3     7865.01     7602.33    826.18 o
  -3   8   3     6629.70     6316.60    382.59 o
  -2   8   3    13604.68    13576.50    239.54 o
  -1   8   3     5400.34     5481.22    149.71 o
   0   8   3     3630.65     3498.48    194.07 o
   1   8   3     1043.24     1375.44     63.59 o
   2   8   3      463.43      612.91     42.60 o
   3   8   3     2249.73     2247.81    166.34 o
   4   8   3      876.48     1031.45     47.05 o
   5   8   3   126425.30   128113.99   1783.19 o
   6   8   3    18628.53    19505.97    306.11 o
   7   8   3    53130.02    51719.59    676.47 o
   8   8   3      132.08      237.33     34.64 o
   9   8   3    16344.55    15610.03    263.70 o
  10   8   3     1068.76     1117.42     61.28 o
  11   8   3      729.84      693.79     66.31 o
  12   8   3     1486.88     1407.27     89.92 o
  13   8   3      491.95      532.30     85.19 o
  14   8   3     4449.08     4099.36    180.48 o
  15   8   3    17925.63    17969.79    434.87 o
  16   8   3     9630.86     8979.39    299.50 o
  17   8   3      435.35      354.87    144.16 o
  18   8   3      386.36      554.48    166.34 o
 -12   9   3    25371.90    25157.64    622.83 o
 -11   9   3      118.47      239.81    122.55 o
 -10   9   3    47895.53    47866.19    764.47 o
  -9   9   3      865.62     1056.38    138.62 o
  -8   9   3       32.11      175.48     66.31 o
  -7   9   3     2301.18     2583.38    293.87 o
  -6   9   3   190356.91   189915.06   2682.94 o
  -5   9   3    22247.88    22988.30    654.29 o
  -4   9   3   170247.92   167654.53   2617.50 o
  -3   9   3     1610.46     1723.47     94.10 o
  -2   9   3      952.96     1060.92     61.78 o
  -1   9   3      573.71      565.57     42.60 o
   0   9   3     1376.43     1270.95     62.73 o
   1   9   3      323.46      460.82     47.05 o
   2   9   3     6433.23     6021.73    141.15 o
   3   9   3       33.86      164.13     44.36 o
   4   9   3      214.52      329.49     39.21 o
   5   9   3     6013.93     7359.52    304.96 o
   6   9   3     1171.09     1679.08     66.31 o
   7   9   3    22349.35    22196.24    345.72 o
   8   9   3      660.45      610.13     39.21 o
   9   9   3      263.76      589.63     39.21 o
  10   9   3      599.58      715.25     53.23 o
  11   9   3     2337.83     2268.86    121.99 o
  12   9   3     4703.87     4675.46    182.58 o
  13   9   3     1460.22     1394.99    111.89 o
  14   9   3     7755.81     7889.73    258.36 o
  15   9   3    51614.79    50968.51   1718.89 o
  16   9   3    43000.85    42371.51    869.78 o
  17   9   3    30743.42    32627.38    711.87 o
  18   9   3     3300.87     3105.09    232.88 o
 -11  10   3    53636.10    53863.90   1106.66 o
 -10  10   3      119.99      161.23    282.78 o
  -9  10   3    34807.20    34166.09    575.05 o
  -8  10   3     1554.76     1435.24    166.34 o
  -7  10   3     3658.02     3626.46    365.96 o
  -6  10   3     5629.89     5285.68    167.75 o
  -5  10   3    64483.39    64742.63    972.38 o
  -4  10   3     2464.64     2604.30    108.72 o
  -3  10   3     1022.34     1282.50     89.92 o
  -2  10   3     7015.55     7028.27    198.92 o
  -1  10   3    14182.18    14462.73    234.85 o
   0  10   3     1117.95     1174.13     58.42 o
   1  10   3      933.59      929.71    116.44 o
   2  10   3     2200.89     2429.76    127.53 o
   3  10   3      328.59      466.82     47.05 o
   4  10   3      369.01      591.84     88.72 o
   5  10   3    13643.89    13473.30    238.30 o
   6  10   3      260.89      549.44     47.05 o
   7  10   3      878.72     1047.78     61.28 o
   8  10   3     4818.40     5196.99    227.34 o
   9  10   3    11819.32    12023.47    291.31 o
  10  10   3    18450.76    17646.82    404.77 o
  11  10   3      289.36      314.77     71.75 o
  12  10   3     2643.85     2694.35    143.50 o
  13  10   3     4322.31     4080.43    174.35 o
  14  10   3    23662.69    24141.12    537.49 o
  15  10   3    59756.09    58439.05   1142.65 o
  16  10   3   127932.95   129094.71   3421.14 o
  17  10   3    40705.40    42209.01    986.97 o
  18  10   3    15539.75    15856.10    463.22 o
 -11  11   3       25.54       77.63    171.89 o
 -10  11   3    34320.51    34048.87    759.04 o
  -9  11   3      144.76      190.93     89.92 o
  -8  11   3     5660.87     5607.29    194.37 o
  -7  11   3     2140.91     2152.38    160.80 o
  -6  11   3     5650.51     5587.73    182.98 o
  -5  11   3       53.06       63.37     53.23 o
  -4  11   3      447.98      711.98     71.75 o
  -3  11   3      161.89      295.39     62.73 o
  -2  11   3    30329.94    29776.78    548.93 o
  -1  11   3    11920.79    11471.87    327.14 o
   0  11   3      900.51      932.91     60.99 o
   1  11   3    17520.92    17640.33    303.11 o
   2  11   3     6441.55     6846.94    160.61 o
   3  11   3     8615.28     8211.94    180.36 o
   4  11   3      176.94     1404.17    255.06 o
   5  11   3    33991.29    35704.75    549.46 o
   6  11   3    16118.33    17120.39    288.87 o
   7  11   3    18289.53    17294.51    324.79 o
   8  11   3     1691.41     1694.68     85.19 o
   9  11   3     7034.50     6658.87    582.20 o
  10  11   3    27984.50    28197.12    584.67 o
  11  11   3    14421.11    14464.05    352.80 o
  12  11   3      862.58      942.99    105.35 o
  13  11   3       90.93      139.41     79.85 o
  14  11   3    12983.09    13237.40    354.91 o
  15  11   3    86984.43    85948.44   1907.41 o
  16  11   3    52003.60    51697.94   1042.13 o
  17  11   3   117193.89   115092.59   2567.24 o
 -10  12   3      113.35      111.61    144.16 o
  -9  12   3     7785.36     8310.96    313.81 o
  -8  12   3       99.15       94.02     89.92 o
  -7  12   3     2672.05     2767.19    154.49 o
  -6  12   3      651.07      677.35     93.12 o
  -5  12   3      792.79      952.96    133.08 o
  -4  12   3      945.24      976.18     82.06 o
  -3  12   3     4607.06     4808.82    487.94 o
  -2  12   3    25897.14    26166.85    698.64 o
  -1  12   3    97295.20    96368.00   1541.86 o
   0  12   3    20409.33    21081.32    321.22 o
   1  12   3    39254.77    40487.09    617.17 o
   2  12   3       99.10      227.90     42.60 o
   3  12   3      272.77      419.90     83.17 o
   4  12   3    10632.04    10423.46    215.54 o
   5  12   3    19672.30    19952.89    421.40 o
   6  12   3     8592.46     8677.28    212.98 o
   7  12   3      638.57      856.98     87.90 o
   8  12   3     2034.51     1728.33    271.70 o
   9  12   3      136.33      327.80     71.75 o
  10  12   3    74733.87    73509.37   1380.61 o
  11  12   3    57531.52    58115.66   1117.96 o
  12  12   3    52665.99    52305.61   1023.67 o
  13  12   3     8887.82     8950.66    443.58 o
  14  12   3    10822.53    10975.20    330.25 o
  15  12   3    11790.49    11399.53    354.91 o
  16  12   3   122404.23   123701.25   2561.70 o
  17  12   3    21253.76    21032.74    523.05 o
  -9  13   3      218.07      153.82    116.87 o
  -8  13   3     5327.35     5591.03    249.65 o
  -7  13   3     1110.35      960.37    133.08 o
  -6  13   3     4093.70     4140.39    183.15 o
  -5  13   3      789.50      829.27     94.26 o
  -4  13   3      177.19      376.74     69.28 o
  -3  13   3     6893.82     7127.06    232.88 o
  -2  13   3    99198.71    97479.22   1561.07 o
  -1  13   3    54933.28    53300.30   1203.22 o
   0  13   3   165258.72   165806.92   2300.15 o
   1  13   3    17541.20    17845.29    299.42 o
   2  13   3    10110.51    10091.78    410.31 o
   3  13   3     1664.85     1760.58     94.26 o
   4  13   3      534.48      663.85    182.98 o
   5  13   3      211.11      421.40     63.59 o
   6  13   3      144.15      453.18    110.90 o
   7  13   3      941.33      874.13     77.25 o
   8  13   3     6845.13     6357.00    226.48 o
   9  13   3      805.66     1030.76    116.44 o
  10  13   3    41953.40    41892.39    839.06 o
  11  13   3   124181.47   122789.75   2252.39 o
  12  13   3    44737.06    45068.62    904.69 o
  13  13   3    12977.60    13000.79    350.61 o
  14  13   3       90.82      186.39     98.37 o
  15  13   3    14115.61    14825.96    406.08 o
  16  13   3     6071.08     6454.63    266.63 o
  17  13   3    24331.65    23926.60    820.63 o
  -8  14   3     1743.84     1721.30    161.15 o
  -7  14   3    27972.10    27369.06    622.94 o
  -6  14   3    10719.68    10880.92    349.25 o
  -5  14   3    10393.21    10815.58    262.56 o
  -4  14   3     7952.29     8008.07    215.25 o
  -3  14   3     3059.56     3221.78    349.32 o
  -2  14   3    21353.70    20536.93    604.38 o
  -1  14   3   147299.86   143639.70   2262.13 o
   0  14   3   145672.11   142429.47   2238.57 o
   1  14   3   108416.59   107644.43   1395.20 o
   2  14   3    18171.46    18044.52    314.04 o
   3  14   3     2619.11     2706.62    121.35 o
   4  14   3     1320.64     1365.94     93.12 o
   5  14   3      666.46      613.72    166.34 o
   6  14   3      218.69      201.69     61.28 o
   7  14   3     2921.15     3215.98    165.20 o
   8  14   3    11026.53    10548.71    303.76 o
   9  14   3      107.17       85.39     77.25 o
  10  14   3    29136.20    29090.85    625.66 o
  11  14   3    30280.07    30059.84    646.22 o
  12  14   3    78449.41    77769.08   1481.14 o
  13  14   3     1419.65     1496.25    149.71 o
  14  14   3      849.59      982.33    124.99 o
  15  14   3      228.14      327.14    133.31 o
  16  14   3     2679.21     2737.52    225.79 o
  -8  15   3     3970.64     4114.24    421.40 o
  -7  15   3    19350.21    20923.47    523.93 o
  -6  15   3    57499.92    57347.11   1145.29 o
  -5  15   3    23247.17    23632.28    479.61 o
  -4  15   3    22536.63    22849.46    593.29 o
  -3  15   3        8.32       44.36     62.73 o
  -2  15   3    24381.23    24265.68    418.32 o
  -1  15   3    57883.91    57801.25    966.50 o
   0  15   3   116251.05   117399.34   1863.12 o
   1  15   3    63243.49    61854.13    995.78 o
   2  15   3     3201.45     3314.59    129.21 o
   3  15   3      355.36      577.58    155.25 o
   4  15   3    10624.68    10035.47    252.60 o
   5  15   3     4908.18     5491.17    393.68 o
   6  15   3      439.38      528.80     77.25 o
   7  15   3      210.37      206.01    138.62 o
   8  15   3      993.98      900.94    135.72 o
   9  15   3      168.57      195.79    111.89 o
  10  15   3     2114.21     2175.47    186.24 o
  11  15   3    43655.87    42184.08   1082.05 o
  12  15   3     6501.82     6345.01    309.07 o
  13  15   3     3034.95     2890.23    214.68 o
  14  15   3       52.51      161.49    124.73 o
  15  15   3     5379.96     5648.50    309.07 o
  16  15   3     1091.22      972.80    175.26 o
  -6  16   3    23054.06    24169.20    718.23 o
  -5  16   3    50750.07    50228.32   1051.89 o
  -4  16   3     7978.47     8039.09    298.89 o
  -3  16   3     2299.11     2323.92    133.31 o
  -2  16   3      354.08      507.06     85.19 o
  -1  16   3    10488.17    10950.98    290.14 o
   0  16   3    21883.06    22276.32    809.54 o
   1  16   3    10325.45     9676.84    360.45 o
   2  16   3     2111.71     2448.89    172.51 o
   3  16   3     7499.51     7302.42    241.75 o
   4  16   3     1000.43     1150.07    102.42 o
   5  16   3      320.87      488.72     85.58 o
   6  16   3      112.43      182.98    116.44 o
   7  16   3       93.58      144.58    105.64 o
   8  16   3     2997.26     2836.81    277.24 o
   9  16   3      277.53      314.44    119.85 o
  10  16   3      152.02       30.21    113.50 o
  11  16   3      522.17      423.94    135.72 o
  12  16   3      715.89      784.74    146.53 o
  13  16   3      526.24      515.52    143.64 o
  14  16   3     8874.63     9235.98    406.86 o
  15  16   3     1658.65     1838.16    203.88 o
  -5  17   3    22160.88    22018.26    676.63 o
  -4  17   3    29438.80    29262.90    664.35 o
  -3  17   3     4499.00     5012.50    277.24 o
  -2  17   3     3977.54     3947.93    196.74 o
  -1  17   3      289.50      573.68    101.04 o
   0  17   3      299.77      321.60    108.94 o
   1  17   3     5658.95     5734.06    270.45 o
   2  17   3     1464.53     1397.41    144.91 o
   3  17   3    19948.21    19868.46    552.45 o
   4  17   3     4079.88     4391.38    188.08 o
   5  17   3    11158.07    10670.56    399.69 o
   6  17   3     1081.32     1015.87    144.91 o
   7  17   3      892.75      871.14    143.64 o
   8  17   3     1873.37     1761.40    178.32 o
   9  17   3     2385.56     2285.35    202.08 o
  10  17   3     1727.76     1532.88    183.15 o
  11  17   3     1968.40     2407.82    382.59 o
  12  17   3      765.24      730.37    156.24 o
  13  17   3     1596.43     1649.00    191.04 o
  14  17   3       46.77       38.81    141.15 o
  -4  18   3     6419.43     6088.19    321.60 o
  -3  18   3     2976.24     3204.89    232.88 o
  -2  18   3      911.33      876.08    155.25 o
  -1  18   3       10.05      133.54     93.12 o
   0  18   3     3300.79     3306.54    178.22 o
   1  18   3      234.82      342.59    108.94 o
   2  18   3     1903.57     2290.02    180.36 o
   3  18   3     5769.69     5801.30    274.12 o
   4  18   3    39720.55    38969.90    793.93 o
   5  18   3     6079.52     5997.00    293.35 o
   6  18   3     8460.15     8915.90    371.92 o
   7  18   3      127.03      116.44    117.62 o
   8  18   3     2003.94     2215.75    388.14 o
   9  18   3      262.41      195.05    371.50 o
  10  18   3      153.53      515.49    399.23 o
  11  18   3      864.46      739.16    159.46 o
  12  18   3     1180.46     1134.81    181.17 o
  13  18   3      207.93      275.49    148.37 o
  14  18   3    20862.71    19608.25    668.77 o
  -2  19   3     2270.51     2417.53    210.70 o
  -1  19   3      216.40      499.03    144.16 o
   0  19   3      343.59      499.03    144.16 o
   1  19   3      261.85      440.53    103.91 o
   2  19   3      192.11      228.29    113.50 o
   3  19   3    12947.25    13220.42    454.00 o
   4  19   3    11963.91    11178.31    598.84 o
   5  19   3    64905.88    63452.50   2195.74 o
   6  19   3     4422.70     4367.12    258.41 o
   7  19   3    12554.38    12129.06    465.34 o
   8  19   3     1009.69      898.53    156.83 o
   9  19   3     1485.34     1691.65    197.09 o
  10  19   3     1181.29     1063.74    288.33 o
  11  19   3        7.32      484.97    160.61 o
  12  19   3       48.25       -3.80    137.06 o
  13  19   3      196.52      326.35    164.11 o
  -1  20   3     5742.62     5822.04    310.51 o
   0  20   3    14214.17    14128.15    510.12 o
   1  20   3     2852.54     3227.07    232.88 o
   2  20   3       38.70       -3.41    101.04 o
   3  20   3     2780.99     2984.60    225.79 o
   4  20   3    88135.55    87740.89   2883.30 o
   5  20   3    19191.00    19650.77    842.81 o
   6  20   3    40850.12    40328.07   1038.98 o
   7  20   3     2634.91     2193.86    198.92 o
   8  20   3      349.89      330.47    155.25 o
   9  20   3     1103.32      958.91    171.98 o
  10  20   3     6036.97     5949.79    476.85 o
  11  20   3      130.49      219.46    148.37 o
   3  21   3     9818.70     9571.25    402.41 o
   4  21   3     5449.11     5522.58    299.99 o
   5  21   3    67713.18    68511.53   2317.73 o
   6  21   3     1646.89     1729.98    266.15 o
   7  21   3     5118.06     5027.19    289.82 o
   8  21   3      666.43      766.91    159.46 o
   9  21   3       17.58      -15.53    137.06 o
  -7 -20   4     1418.39     1419.47    188.52 o
  -6 -20   4       12.46       88.72    133.08 o
  -5 -20   4      158.83      221.79    144.16 o
  -4 -20   4      749.57      754.09    155.25 o
  -3 -20   4    13076.07    13751.10    521.21 o
  -2 -20   4        0.50       11.09    133.31 o
  -1 -20   4      484.16      643.20    210.70 o
 -10 -19   4      153.29      266.15    221.79 o
  -9 -19   4       31.74       -5.54    133.31 o
  -8 -19   4       25.51        0.00    133.08 o
  -7 -19   4      293.98      155.25    133.08 o
  -6 -19   4     2999.59     2550.61    221.79 o
  -5 -19   4      487.81      676.47    155.25 o
  -4 -19   4      755.87      661.03    120.87 o
  -3 -19   4       18.15       68.24     98.37 o
  -2 -19   4     1532.34     1591.60    147.63 o
  -1 -19   4     1099.83     1018.28    168.46 o
   0 -19   4    26158.55    27827.83    827.25 o
   1 -19   4      362.08      246.19    135.72 o
   2 -19   4     1343.35     1509.79    192.00 o
 -11 -18   4     7790.91     8405.91    587.75 o
 -10 -18   4        8.77     -121.99    133.31 o
  -9 -18   4        2.13      -21.17    129.21 o
  -8 -18   4      617.38      746.11    144.16 o
  -7 -18   4      495.19      489.86    255.06 o
  -6 -18   4      610.97      448.23    112.51 o
  -5 -18   4     3667.87     3528.87    201.16 o
  -4 -18   4     1260.37     1223.19    139.33 o
  -3 -18   4      535.12      487.46    110.73 o
  -2 -18   4       40.69      -70.09    155.25 o
  -1 -18   4    17037.15    16830.67    499.03 o
   0 -18   4      792.67      745.94    182.98 o
   1 -18   4    90259.83    91932.84   2293.40 o
   2 -18   4      356.17      502.47    110.73 o
   3 -18   4       58.58      393.41    205.16 o
   4 -18   4     1226.68     1303.18    216.25 o
 -12 -17   4    15197.00    14466.24    544.61 o
 -11 -17   4     1509.45     1518.69    192.00 o
 -10 -17   4    40685.37    41019.91   1078.19 o
  -9 -17   4     3074.63     3091.65    230.43 o
  -8 -17   4      693.29      786.79    171.89 o
  -7 -17   4      829.49      908.62    105.64 o
  -6 -17   4     9752.91    10158.52    438.04 o
  -5 -17   4      718.27      749.93    114.11 o
  -4 -17   4     1223.06     1053.38    125.50 o
  -3 -17   4      986.16      921.70    120.87 o
  -2 -17   4       69.74       24.95    116.44 o
  -1 -17   4     1683.86     1827.40    210.70 o
   0 -17   4   133500.11   134398.88   2615.27 o
   1 -17   4    13116.66    13121.91    380.87 o
   2 -17   4   110347.18   112098.80   3077.36 o
   3 -17   4       34.16      209.06    100.52 o
   4 -17   4      160.41      372.61    133.08 o
   5 -17   4     3822.50     4023.83    214.94 o
   6 -17   4    21352.13    22629.19    562.57 o
 -13 -16   4      744.22     1125.21    176.30 o
 -12 -16   4      662.81      982.60    168.46 o
 -11 -16   4   100593.88    99691.86   2340.21 o
 -10 -16   4     2658.21     2800.77    223.38 o
  -9 -16   4    12438.48    12737.64    659.83 o
  -8 -16   4       15.98       99.81     78.42 o
  -7 -16   4     5122.33     5456.96    203.43 o
  -6 -16   4     1126.86     1135.13    105.64 o
  -5 -16   4     4818.57     5454.84    637.65 o
  -4 -16   4     1170.82     1289.04    124.12 o
  -3 -16   4      585.47      552.48    102.42 o
  -2 -16   4       64.07      -33.77    149.71 o
  -1 -16   4    46706.44    46988.85    996.53 o
   0 -16   4     8241.12     7957.86    415.86 o
   1 -16   4   236396.92   236780.63   4389.47 o
   2 -16   4    13256.27    13094.88    377.78 o
   3 -16   4    18840.21    19274.81    582.20 o
   4 -16   4      678.56      736.27    118.98 o
   5 -16   4      576.86      595.61    118.98 o
   6 -16   4       17.57      157.93    108.72 o
   7 -16   4     5174.24     5151.43    245.16 o
 -14 -15   4    14124.78    14230.58    540.90 o
 -13 -15   4       27.94       82.19    132.62 o
 -12 -15   4    14383.10    14522.91    528.91 o
 -11 -15   4      870.87     1179.62    164.67 o
 -10 -15   4   101224.66   101836.93   1974.94 o
  -9 -15   4     1402.16     1697.67    166.34 o
  -8 -15   4     2377.57     2543.04    137.06 o
  -7 -15   4      187.80      232.88     70.57 o
  -6 -15   4      385.20      662.11     86.26 o
  -5 -15   4       64.54      177.43     70.57 o
  -4 -15   4     7081.00     7108.09    293.87 o
  -3 -15   4       96.52      365.17    121.99 o
  -2 -15   4    15792.33    15323.29    404.70 o
  -1 -15   4      706.17      728.62    102.42 o
   0 -15   4    61559.41    61341.98   1208.76 o
   1 -15   4    23012.28    23477.35    937.07 o
   2 -15   4    76594.14    78621.15   1534.45 o
   3 -15   4    10230.29    10208.66    329.14 o
   4 -15   4      584.00      774.23    112.51 o
   5 -15   4      829.02      750.27    118.98 o
   6 -15   4      692.15      776.10    118.98 o
   7 -15   4      179.68      194.64    108.72 o
   8 -15   4      370.45      419.05    194.07 o
 -14 -14   4     1217.11     1180.38    179.84 o
 -13 -14   4     3466.03     3458.32    246.17 o
 -12 -14   4      897.37      801.88    124.99 o
 -11 -14   4    46644.60    46702.74    982.30 o
 -10 -14   4      372.98      549.49    108.72 o
  -9 -14   4    27227.77    28373.42    639.83 o
  -8 -14   4      374.48      438.11     78.42 o
  -7 -14   4     2509.56     2351.47    125.46 o
  -6 -14   4      377.97      408.49     70.57 o
  -5 -14   4    15906.55    16439.38    356.72 o
  -4 -14   4      621.59      778.78    160.80 o
  -3 -14   4     7530.08     7314.44    338.23 o
  -2 -14   4     5184.24     5327.22    187.71 o
  -1 -14   4     1864.33     2165.35    343.78 o
   0 -14   4    11055.92    11294.70    273.05 o
   1 -14   4    32492.36    33492.21    619.68 o
   2 -14   4     9055.19     9268.16    258.86 o
   3 -14   4     9359.48    10188.24    323.81 o
   4 -14   4     2407.82     2393.00    152.64 o
   5 -14   4     2229.44     2397.09    159.53 o
   6 -14   4      643.64      860.79    118.98 o
   7 -14   4      165.16      346.00    110.73 o
   8 -14   4      681.42      676.29    129.18 o
   9 -14   4     2507.36     2316.96    222.56 o
 -15 -13   4      968.14     1364.02    266.15 o
 -14 -13   4    49882.01    48115.49   1227.18 o
 -13 -13   4       25.96       51.61     98.37 o
 -12 -13   4     1468.13     1634.70    149.18 o
 -11 -13   4       88.13      110.90     90.24 o
 -10 -13   4     8593.60     7889.37    284.69 o
  -9 -13   4      986.65     1085.69    199.61 o
  -8 -13   4     3338.63     3153.82    140.50 o
  -7 -13   4       28.95       60.99     62.73 o
  -6 -13   4     1466.75     1429.76     97.78 o
  -5 -13   4       17.35      144.16     62.73 o
  -4 -13   4    37966.35    37304.23    678.26 o
  -3 -13   4      467.51      527.28     70.57 o
  -2 -13   4     1516.69     1988.29    216.25 o
  -1 -13   4      342.43      416.17     66.54 o
   0 -13   4      873.16      848.91    155.25 o
   1 -13   4     2171.03     1992.00    133.08 o
   2 -13   4      606.24      740.92     80.27 o
   3 -13   4      532.29      508.96     78.28 o
   4 -13   4     3946.95     3769.44    186.37 o
   5 -13   4    13435.32    13653.74    637.65 o
   6 -13   4     4272.94     4142.65    321.60 o
   7 -13   4     2133.55     2318.74    238.43 o
   8 -13   4     2615.11     2738.72    186.37 o
   9 -13   4     4125.06     4244.30    277.63 o
  10 -13   4     7621.50     7724.93    391.30 o
 -15 -12   4    92493.88    94962.62   1878.25 o
 -14 -12   4      573.14      593.35    109.78 o
 -13 -12   4    36623.37    37239.03    713.58 o
 -12 -12   4        3.30       36.04     93.12 o
 -11 -12   4      863.99      969.48    116.87 o
 -10 -12   4     1162.78     1253.29    116.87 o
  -9 -12   4    12330.30    12265.99    346.00 o
  -8 -12   4      119.93      238.10     66.31 o
  -7 -12   4     2750.48     2523.93    421.40 o
  -6 -12   4     4671.07     4898.83    172.51 o
  -5 -12   4      432.15      459.00     70.57 o
  -4 -12   4     3255.04     3194.77    133.31 o
  -3 -12   4     5998.02     6411.33    195.57 o
  -2 -12   4     8799.78     9028.12    360.41 o
  -1 -12   4       19.36       98.88     45.12 o
   0 -12   4     4690.83     5084.62    149.18 o
   1 -12   4     5122.22     4933.34    168.62 o
   2 -12   4       43.05      130.47     66.54 o
   3 -12   4      621.25      672.52    138.62 o
   4 -12   4    11121.17    11848.14    720.82 o
   5 -12   4    39121.86    41194.75    866.36 o
   6 -12   4    56918.94    58413.41   1713.34 o
   7 -12   4    20282.19    21069.55   1203.22 o
   8 -12   4      829.08      988.54    171.89 o
   9 -12   4     1711.53     1748.83    232.88 o
  10 -12   4    20779.75    20369.36   1768.79 o
  11 -12   4    12345.55    12698.94   1175.50 o
 -15 -11   4      910.14     1230.37    129.21 o
 -14 -11   4    28952.70    30130.16    607.68 o
 -13 -11   4      274.70      382.59     94.10 o
 -12 -11   4       20.33      177.43     78.42 o
 -11 -11   4      224.91      461.44     86.26 o
 -10 -11   4     2797.82     3260.26    172.31 o
  -9 -11   4      276.41      273.28     79.85 o
  -8 -11   4     3589.22     3412.86    137.06 o
  -7 -11   4      348.75      391.82     66.54 o
  -6 -11   4    24996.95    24250.20    462.65 o
  -5 -11   4       35.32      105.35     54.89 o
  -4 -11   4     1364.47     1383.31    110.90 o
  -3 -11   4     6444.21     6548.41    188.20 o
  -2 -11   4      816.21     1003.88     78.42 o
  -1 -11   4     5218.57     5169.14    316.05 o
   0 -11   4     6635.93     6703.09    167.75 o
   1 -11   4      373.01      308.96     50.52 o
   2 -11   4     2548.88     2357.37    117.98 o
   3 -11   4     3200.99     3411.67    343.78 o
   4 -11   4    47884.15    49251.18    862.22 o
   5 -11   4    81347.30    81693.98   5001.41 o
   6 -11   4   170328.06   172583.23   3233.21 o
   7 -11   4    76722.73    76127.63   2556.15 o
   8 -11   4    16054.21    16455.06    770.73 o
   9 -11   4     2017.03     2173.97    161.15 o
  10 -11   4     7074.65     6973.34    367.48 o
  11 -11   4    13218.95    12866.57    826.18 o
  12 -11   4     9291.66    10083.69    511.59 o
 -16 -10   4       46.04     -210.70    210.70 o
 -15 -10   4     3225.60     2892.27    242.71 o
 -14 -10   4     1231.17     1380.79    124.73 o
 -13 -10   4      156.62      359.41     89.92 o
 -12 -10   4       14.40      160.80     78.42 o
 -11 -10   4    25384.24    25274.79    505.73 o
 -10 -10   4     3407.24     3287.92    148.99 o
  -9 -10   4      302.36      319.34     70.57 o
  -8 -10   4     7066.64     7462.93    252.23 o
  -7 -10   4     6362.09     6421.23    187.71 o
  -6 -10   4     8500.99     7893.71    354.87 o
  -5 -10   4    72240.60    71261.27   1195.81 o
  -4 -10   4     4316.44     4134.16    141.15 o
  -3 -10   4      162.93      238.82     44.36 o
  -2 -10   4       28.65      155.25     36.91 o
  -1 -10   4    21807.46    21339.78    354.06 o
   0 -10   4     5263.20     5199.30    143.50 o
   1 -10   4     3999.46     4037.85    221.79 o
   2 -10   4     7796.88     8726.93    194.16 o
   3 -10   4    10322.72    10365.39    615.47 o
   4 -10   4    28668.35    28270.72    743.00 o
   5 -10   4   115531.56   115397.17   1888.64 o
   6 -10   4   217926.92   218384.70   7940.16 o
   7 -10   4   135042.69   135308.70   2777.95 o
   8 -10   4    62139.89    61185.13   1235.95 o
   9 -10   4      788.65      776.41    100.12 o
  10 -10   4     1290.67     1168.03    175.26 o
  11 -10   4     2454.34     2503.71    236.77 o
  12 -10   4     5174.59     4905.20    726.37 o
 -16  -9   4      526.87      260.61    156.83 o
 -15  -9   4      422.96      540.68    288.33 o
 -14  -9   4     1190.14     1663.42    377.05 o
 -13  -9   4     1841.66     2416.78    166.09 o
 -12  -9   4    59779.80    61038.77   1229.03 o
 -11  -9   4    31914.41    33778.11    831.72 o
 -10  -9   4   118519.88   120011.51   1991.56 o
  -9  -9   4     1717.98     1688.90    105.64 o
  -8  -9   4      164.18      216.25     62.73 o
  -7  -9   4    12390.28    12732.71    270.45 o
  -6  -9   4   126854.63   126260.32   2062.28 o
  -5  -9   4    52467.12    53397.43    909.62 o
  -4  -9   4    45434.80    45738.68    788.04 o
  -3  -9   4     1292.69     1253.77    144.16 o
  -2  -9   4     9735.69     9592.89    183.83 o
  -1  -9   4     5379.65     5761.65    160.80 o
   0  -9   4     8796.82     9366.30    332.69 o
   1  -9   4    68316.19    70163.25   1042.42 o
   2  -9   4     7478.44     8332.88    157.79 o
   3  -9   4       29.25       77.63     36.91 o
   4  -9   4     9448.25     9803.55    207.01 o
   5  -9   4   102035.32   104627.96   3764.92 o
   6  -9   4    77890.30    80111.06   1183.20 o
   7  -9   4   227120.48   225514.30   6393.15 o
   8  -9   4    32790.64    32158.70   1197.68 o
   9  -9   4     1347.07     1470.99    171.89 o
  10  -9   4      650.85      659.01    114.11 o
  11  -9   4      616.72      722.33    117.98 o
  12  -9   4      606.54      616.14    124.12 o
  13  -9   4      679.13      592.31    132.62 o
 -16  -8   4       17.60       14.79    140.50 o
 -15  -8   4     3913.78     4279.92    286.14 o
 -14  -8   4      660.29      841.66    120.87 o
 -13  -8   4    12999.72    14625.26    582.20 o
 -12  -8   4    17271.12    17194.89    367.55 o
 -11  -8   4   280813.56   278684.34   6853.37 o
 -10  -8   4    43199.87    43916.30    763.07 o
  -9  -8   4    42180.35    42742.29    666.00 o
  -8  -8   4       25.58      100.73     45.12 o
  -7  -8   4     6639.24     6720.30    144.91 o
  -6  -8   4    13279.89    13962.11    245.10 o
  -5  -8   4    24193.34    24853.41    394.28 o
  -4  -8   4    15830.91    17119.26    311.94 o
  -3  -8   4     2073.75     2190.36     73.82 o
  -2  -8   4     2114.09     2147.56     71.75 o
  -1  -8   4     2965.00     3286.98     90.24 o
   0  -8   4    24444.88    24897.32    396.79 o
   1  -8   4    73269.22    73799.91   1053.51 o
   2  -8   4    10554.45    10848.38    399.23 o
   3  -8   4      897.91      745.78    116.44 o
   4  -8   4    23150.26    22973.16    343.78 o
   5  -8   4     7494.86     7759.35    759.64 o
   6  -8   4    31015.40    32441.79   1613.54 o
   7  -8   4    15758.08    15865.67    609.93 o
   8  -8   4    24823.14    25047.69    648.74 o
   9  -8   4      318.14      424.17    138.62 o
  10  -8   4     4189.04     4224.72    266.15 o
  11  -8   4       82.62      132.22     94.04 o
  12  -8   4      696.53      987.18    134.11 o
  13  -8   4     2059.83     1924.06    327.14 o
  14  -8   4      128.66       -0.69    118.98 o
 -16  -7   4    12540.41    12488.50    587.75 o
 -15  -7   4     2529.53     2899.55    188.62 o
 -14  -7   4     1616.67     1912.20    151.61 o
 -13  -7   4      114.05      175.22     92.27 o
 -12  -7   4    73603.13    73298.93   1224.93 o
 -11  -7   4    72247.16    72244.02   1201.36 o
 -10  -7   4   285271.72   282552.47   4430.81 o
  -9  -7   4    35111.36    35575.71    621.59 o
  -8  -7   4    28968.65    29480.15    523.80 o
  -7  -7   4      412.19      526.62     94.26 o
  -6  -7   4     5612.11     5741.59    129.21 o
  -5  -7   4    27895.27    27490.28    428.93 o
  -4  -7   4    14082.78    13661.20    229.04 o
  -3  -7   4     3261.03     3361.04     83.95 o
  -2  -7   4     9076.22     8924.61    177.43 o
  -1  -7   4     1323.80     1466.64     61.28 o
   0  -7   4    37658.29    36690.54    556.88 o
   1  -7   4    49300.69    50759.24    674.52 o
   2  -7   4    46962.97    47663.34    676.47 o
   3  -7   4     7915.92     8298.56    149.45 o
   4  -7   4     2521.64     2974.23    182.98 o
   5  -7   4     1767.90     1704.72     63.59 o
   6  -7   4      563.06      556.66     52.60 o
   7  -7   4     4042.32     4478.31    120.87 o
   8  -7   4     1142.35     1261.24     91.02 o
   9  -7   4     8718.27     9186.04    487.94 o
  10  -7   4      186.98      115.24     78.28 o
  11  -7   4    15092.28    14530.84    621.02 o
  12  -7   4      224.99      150.74     95.59 o
  13  -7   4     1523.21     1423.21    142.64 o
  14  -7   4      554.47      547.19    132.62 o
 -16  -6   4     8484.19     9029.82    388.14 o
 -15  -6   4    40360.26    41955.75    897.84 o
 -14  -6   4     2425.31     2261.29    164.12 o
 -13  -6   4      516.53      683.91    108.72 o
 -12  -6   4    12601.51    13291.17    305.52 o
 -11  -6   4   188590.45   186937.84   2963.17 o
 -10  -6   4    96610.98    96644.85   1565.43 o
  -9  -6   4    96138.21    96911.19   1565.43 o
  -8  -6   4     3890.55     4398.10    140.50 o
  -7  -6   4     3438.70     3826.81    110.90 o
  -6  -6   4     2993.44     3126.12     93.12 o
  -5  -6   4     8370.77     8584.05    310.51 o
  -4  -6   4     6345.96     6554.03    133.08 o
  -3  -6   4    13843.83    14187.54    231.45 o
  -2  -6   4     2886.13     3057.45     94.26 o
  -1  -6   4     3663.61     3814.24     87.90 o
   0  -6   4     9849.87     9713.04    232.88 o
   1  -6   4    43035.73    44722.17    663.43 o
   2  -6   4    95032.85    96891.89   1380.65 o
   3  -6   4     9556.60     9305.98    157.79 o
   4  -6   4       42.29      147.86     66.54 o
   5  -6   4       83.62      151.80     28.53 o
   6  -6   4     4831.85     5522.05    124.99 o
   7  -6   4     5102.31     5077.86    122.58 o
   8  -6   4     3583.36     4128.25    304.96 o
   9  -6   4       52.76      140.47     88.72 o
  10  -6   4    91708.10    92246.76   1716.10 o
  11  -6   4     8380.96     8139.13    831.72 o
  12  -6   4    26162.83    26344.43    597.56 o
  13  -6   4       11.04      -32.42     94.04 o
  14  -6   4     8176.29     8424.96    315.29 o
  15  -6   4       47.75      -48.65    112.51 o
 -16  -5   4    52996.13    53918.41   1121.14 o
 -15  -5   4     8399.34     8552.41    320.02 o
 -14  -5   4     9649.64     8591.18    303.54 o
 -13  -5   4      302.93      354.87     98.37 o
 -12  -5   4     3340.75     3162.54    166.09 o
 -11  -5   4    14577.20    14773.20    313.37 o
 -10  -5   4    80461.87    79223.84   1299.14 o
  -9  -5   4    37112.18    37102.45    641.72 o
  -8  -5   4     3290.20     3430.53    143.50 o
  -7  -5   4    16799.68    16405.81    493.49 o
  -6  -5   4       92.59      293.50     44.36 o
  -5  -5   4      349.93      539.27     39.21 o
  -4  -5   4      302.43      443.86     31.37 o
  -3  -5   4    45087.52    45239.61    663.43 o
  -2  -5   4    17613.73    17959.36    279.75 o
  -1  -5   4    13342.25    13637.31    238.23 o
   0  -5   4     2774.55     3027.50     82.06 o
   1  -5   4     5191.75     4893.14    221.79 o
   2  -5   4       33.51      110.90     19.84 o
   3  -5   4     9068.78     8976.93    165.20 o
   4  -5   4    21020.71    20484.16    293.33 o
   5  -5   4      743.64      766.34     36.91 o
   6  -5   4     1455.83     1365.46     55.45 o
   7  -5   4     2564.46     2617.89     77.03 o
   8  -5   4     5805.97     5781.54    146.53 o
   9  -5   4    40283.03    40359.58   1851.96 o
  10  -5   4    13138.18    13168.59   1358.48 o
  11  -5   4   194965.84   191977.98   3457.68 o
  12  -5   4     6133.94     6088.35    842.81 o
  13  -5   4    21407.60    20538.98    665.38 o
  14  -5   4        0.37      -20.47     94.04 o
  15  -5   4     6798.76     6863.63    286.76 o
 -16  -4   4     9175.82     9828.40    831.72 o
 -15  -4   4    26911.79    27744.50    645.90 o
 -14  -4   4     5018.47     5139.80    229.72 o
 -13  -4   4     8865.20     9473.67    311.79 o
 -12  -4   4      915.93     1001.86    110.90 o
 -11  -4   4     4102.56     4001.27    174.35 o
 -10  -4   4    17839.82    17615.01    352.61 o
  -9  -4   4     5054.65     5387.16    160.61 o
  -8  -4   4     2759.72     2636.07    105.64 o
  -7  -4   4       81.38      157.98     42.60 o
  -6  -4   4    40307.33    40831.14    611.04 o
  -5  -4   4    17547.07    17026.20    273.11 o
  -4  -4   4    26834.96    28099.06    424.73 o
  -3  -4   4    30523.30    32244.10    442.58 o
  -2  -4   4    11255.39    12509.86    180.36 o
  -1  -4   4    10887.98    10543.04    232.88 o
   0  -4   4    73192.88    73970.68   1171.82 o
   1  -4   4    41176.01    41114.10    948.16 o
   2  -4   4     6164.51     6872.47    112.51 o
   3  -4   4      511.88      542.48     27.72 o
   4  -4   4    16629.34    18151.26    765.18 o
   5  -4   4     1445.43     1639.44     66.54 o
   6  -4   4    74765.52    75103.38    953.71 o
   7  -4   4      180.14      325.29    121.99 o
   8  -4   4       53.25      189.19     60.99 o
   9  -4   4    10349.36    10641.82    471.31 o
  10  -4   4   241222.20   236692.94   7424.48 o
  11  -4   4    11753.10    12168.33   1591.36 o
  12  -4   4   265267.22   264688.63   4742.36 o
  13  -4   4      892.56     1095.70    194.07 o
  14  -4   4      713.53      990.02    210.70 o
  15  -4   4        4.25       -2.29    104.09 o
  16  -4   4     2794.69     2972.01    199.69 o
 -16  -3   4    10511.73    11350.84    853.90 o
 -15  -3   4     4740.98     4776.52    237.96 o
 -14  -3   4     7466.83     7155.47    278.66 o
 -13  -3   4      379.45      484.17    100.52 o
 -12  -3   4     9001.58     8697.54    283.10 o
 -11  -3   4     8203.69     8255.83    266.63 o
 -10  -3   4      333.01      382.68     61.28 o
  -9  -3   4     6018.30     5946.53    172.51 o
  -8  -3   4     7443.84     6992.15    199.61 o
  -7  -3   4    58099.51    58855.08    843.61 o
  -6  -3   4    76299.82    76048.20   1072.67 o
  -5  -3   4    74838.66    75090.88    965.55 o
  -4  -3   4     5052.46     5513.27    108.94 o
  -3  -3   4      847.64      977.90     44.36 o
  -2  -3   4     3165.88     3069.03     58.42 o
  -1  -3   4     3688.11     3952.48     79.85 o
   0  -3   4    48512.54    47503.96   1341.84 o
   1  -3   4    72512.55    73754.20   1391.74 o
   2  -3   4    13013.50    13052.46    232.88 o
   3  -3   4     2323.81     2322.92    182.98 o
   4  -3   4      855.15      800.56     99.81 o
   5  -3   4   224262.20   219727.03   3321.34 o
   6  -3   4    22267.49    22313.36    676.47 o
   7  -3   4    87110.84    85838.34   1117.42 o
   8  -3   4       21.78      127.89     28.53 o
   9  -3   4    82085.13    80933.61   1596.90 o
  10  -3   4     7054.28     6745.05    770.73 o
  11  -3   4   279809.56   277664.59   4943.89 o
  12  -3   4     1479.43     1936.00    382.59 o
  13  -3   4    78543.68    77198.24   1467.68 o
  14  -3   4      422.85      351.30    100.52 o
  15  -3   4     5041.41     5371.03    236.71 o
  16  -3   4      223.30      497.73    122.58 o
 -16  -2   4        4.52      124.67    124.99 o
 -15  -2   4     4766.60     4626.30    233.40 o
 -14  -2   4      358.62      561.07    116.87 o
 -13  -2   4      240.81      333.74     98.37 o
 -12  -2   4     2330.26     2138.00    277.24 o
 -11  -2   4     1163.91     1332.95    138.62 o
 -10  -2   4     2402.73     2237.62    277.24 o
  -9  -2   4      484.47      570.30     61.28 o
  -8  -2   4     2283.74     2286.68     79.85 o
  -7  -2   4    29104.45    28929.55    436.29 o
  -6  -2   4   240567.45   234551.00   3221.25 o
  -5  -2   4    73507.48    73369.63   1029.91 o
  -4  -2   4   190722.45   186689.56   3886.90 o
  -3  -2   4     1395.33     1419.45     42.60 o
  -2  -2   4     4063.39     4481.19     70.57 o
  -1  -2   4      861.94     1160.42    144.16 o
   0  -2   4   139618.91   141912.56   2955.37 o
   1  -2   4      748.05      693.09     26.62 o
   2  -2   4     7949.77     9063.49    154.16 o
   3  -2   4     2401.37     2672.35     88.72 o
   4  -2   4      983.69      993.05     30.58 o
   5  -2   4     9482.17     9090.40    365.96 o
   6  -2   4   316462.81   320394.41   4330.49 o
   7  -2   4     6538.52     6646.12    288.33 o
   8  -2   4    29124.09    28867.22    447.53 o
   9  -2   4      131.33      222.84     34.64 o
  10  -2   4    53940.82    54732.88   1275.30 o
  11  -2   4     2724.75     2753.55    266.15 o
  12  -2   4    93539.70    91216.31   1699.46 o
  13  -2   4      577.66      616.60    102.42 o
  14  -2   4     3115.20     3203.30    171.17 o
  15  -2   4      431.25      355.63    104.09 o
  16  -2   4      662.33      877.84    130.98 o
  17  -2   4       40.38      110.90    210.70 o
 -16  -1   4     1324.19     1311.26    166.09 o
 -15  -1   4     1346.23     1513.67    157.79 o
 -14  -1   4      310.70      305.92    108.72 o
 -13  -1   4     2239.41     2571.58    166.09 o
 -12  -1   4     5318.19     5797.93    229.72 o
 -11  -1   4    20866.98    21728.30    498.26 o
 -10  -1   4    22472.62    22996.59    508.43 o
  -9  -1   4    11935.88    11936.52    246.95 o
  -8  -1   4     2637.14     2810.78     97.78 o
  -7  -1   4   113230.99   110787.27   1552.50 o
  -6  -1   4   179991.92   173912.02   2404.23 o
  -5  -1   4   566847.44   539796.25   7395.81 o
  -4  -1   4   168143.19   168824.86   2324.38 o
  -3  -1   4    12692.63    12726.99    449.13 o
  -2  -1   4      377.97      626.61     31.37 o
  -1  -1   4    31065.52    32485.53    754.09 o
   0  -1   4     1270.59     1793.47     53.23 o
   1  -1   4       49.95      532.30     44.36 o
   2  -1   4      973.66     1010.25     41.19 o
   3  -1   4    25346.61    23536.62    787.36 o
   4  -1   4       34.41      229.22     19.84 o
   5  -1   4   170765.13   173030.17   2417.53 o
   6  -1   4    12340.94    13374.58    476.85 o
   7  -1   4   304188.03   298917.38   3779.31 o
   8  -1   4    10820.65    10190.26    186.31 o
   9  -1   4      192.95      309.34     77.63 o
  10  -1   4     2015.32     1724.62     83.17 o
  11  -1   4     1960.98     2345.39    171.89 o
  12  -1   4       62.87       79.58     58.41 o
  13  -1   4     2273.14     2570.83    149.45 o
  14  -1   4      623.55      649.46    102.42 o
  15  -1   4     9017.09     9061.13    410.31 o
  16  -1   4     1379.47     1393.71    145.66 o
  17  -1   4      420.78      464.68    160.61 o
 -15   0   4       73.15       81.56    112.51 o
 -14   0   4       15.37       -7.25     98.37 o
 -13   0   4     6284.84     6404.02    256.42 o
 -12   0   4    35255.96    33359.85   1086.78 o
 -11   0   4    51535.78    51042.15   1020.55 o
 -10   0   4    80228.92    78593.14   1269.13 o
  -9   0   4     8653.07     8748.04    554.48 o
  -8   0   4     1202.58     1427.79    116.44 o
  -7   0   4    52932.02    53310.45    772.50 o
  -6   0   4   252440.91   249564.88   3434.91 o
  -5   0   4   147613.88   143761.28   1992.00 o
  -4   0   4   442933.66   435449.84   6825.65 o
  -3   0   4     9730.37     9876.08    255.06 o
  -2   0   4    12992.39    13902.34    227.34 o
  -1   0   4     2086.68     2342.13     48.47 o
   0   0   4    68277.85    72660.46   1264.21 o
   1   0   4     2840.16     2319.85     99.81 o
   2   0   4     1080.61     1097.87     44.36 o
   3   0   4     3436.63     4074.83     99.81 o
   4   0   4    28131.91    25502.30    342.34 o
   5   0   4    13089.09    11978.80    271.70 o
   6   0   4   215807.30   209801.44   2655.51 o
   7   0   4     2051.68     2070.89    177.43 o
   8   0   4    28543.00    28151.48    431.45 o
   9   0   4     3778.92     3588.73     98.37 o
  10   0   4      841.74      695.05     47.02 o
  11   0   4     4582.02     4353.13    194.07 o
  12   0   4    22246.67    22238.14    370.17 o
  13   0   4      286.19      437.60     94.26 o
  14   0   4     7050.78     7792.49    263.64 o
  15   0   4     1591.48     1654.83    299.42 o
  16   0   4    19937.55    20456.46    820.63 o
  17   0   4     1312.31     1155.17    304.96 o
 -15   1   4       29.98       31.84    116.87 o
 -14   1   4       58.63      107.73    106.46 o
 -13   1   4     3757.56     3703.66    449.13 o
 -12   1   4    17944.29    17031.63    554.48 o
 -11   1   4   121427.80   119870.10   3232.62 o
 -10   1   4    39101.78    38380.38    668.20 o
  -9   1   4   100567.96    99536.84   1582.29 o
  -8   1   4      504.33      674.13     67.05 o
  -7   1   4     1220.20     1596.90     78.28 o
  -6   1   4     5782.94     6129.24    166.09 o
  -5   1   4   306875.75   295377.72   3696.99 o
  -4   1   4    11853.62    11322.46    271.70 o
  -3   1   4    41324.61    39875.18    654.29 o
  -2   1   4     1996.48     2114.77     61.28 o
  -1   1   4     6529.97     7106.18    199.61 o
   0   1   4      835.05      940.91     30.58 o
   1   1   4     6160.30     5663.06     83.95 o
   2   1   4    35926.38    34222.98    492.73 o
   3   1   4    55856.96    57018.52    881.62 o
   4   1   4     1930.56     1375.25     41.19 o
   5   1   4    38800.82    41101.54    704.19 o
   6   1   4     3300.74     3024.37    232.88 o
   7   1   4    44358.57    43575.64    580.36 o
   8   1   4     4921.57     4418.18    210.70 o
   9   1   4     2570.04     2852.77     75.56 o
  10   1   4       50.94      124.49     88.72 o
  11   1   4       64.81      237.43     45.12 o
  12   1   4      166.10      133.08     47.05 o
  13   1   4     8381.77     7910.66    332.69 o
  14   1   4     1988.78     2050.73    266.15 o
  15   1   4    44110.76    43092.77   1275.30 o
  16   1   4     9664.13    10105.98    781.82 o
  17   1   4    53440.55    53316.75   2217.92 o
 -15   2   4     1535.28     1734.59    174.35 o
 -14   2   4      544.72      557.53    133.08 o
 -13   2   4       16.00       64.89    100.52 o
 -12   2   4    27341.05    28175.83   1613.54 o
 -11   2   4    32815.68    34743.03    628.50 o
 -10   2   4   172245.19   169281.91   2654.05 o
  -9   2   4    39524.24    38624.66   1219.86 o
  -8   2   4     6065.57     5602.85    166.49 o
  -7   2   4     4660.38     5000.53    460.22 o
  -6   2   4    11211.43    11572.04    192.00 o
  -5   2   4     6997.88     6546.68    127.79 o
  -4   2   4    45318.63    44732.39    650.14 o
  -3   2   4     3904.01     3969.73    103.91 o
  -2   2   4    65239.56    64505.20   2018.31 o
  -1   2   4    13127.62    12646.92    415.86 o
   0   2   4     8665.83     8662.39    138.55 o
   1   2   4        0.55      106.46     22.18 o
   2   2   4     1424.01     2450.22    238.43 o
   3   2   4    12473.98    12848.64    218.47 o
   4   2   4     9643.23    10561.32    260.61 o
   5   2   4     4876.88     4165.70     79.85 o
   6   2   4       57.35      246.41     33.27 o
   7   2   4     1446.35     1502.02     47.02 o
   8   2   4     2169.11     2203.45    160.80 o
   9   2   4     1984.51     1828.07     63.59 o
  10   2   4   108190.86   106556.63   1501.72 o
  11   2   4     1513.34     1434.87     94.26 o
  12   2   4     1944.67     2391.65    260.61 o
  13   2   4      396.54      546.62     61.28 o
  14   2   4    20389.96    19923.49    392.54 o
  15   2   4     6221.48     6548.00    443.58 o
  16   2   4   128600.32   133417.44   3288.07 o
  17   2   4    17099.74    17235.21   1208.77 o
  18   2   4    31240.47    36118.82   1474.92 o
 -15   3   4      386.72      743.00    243.97 o
 -14   3   4      323.56      177.43    122.55 o
 -13   3   4      330.85      532.06    118.98 o
 -12   3   4     2424.62     2450.97    172.31 o
 -11   3   4    29123.66    28656.25    540.29 o
 -10   3   4    25830.81    25274.84    815.09 o
  -9   3   4    55936.38    55898.00   1192.13 o
  -8   3   4     3457.73     3424.85    136.70 o
  -7   3   4    24153.32    22570.48    460.22 o
  -6   3   4     8106.82     7914.32    157.79 o
  -5   3   4    19394.57    19670.30    432.49 o
  -4   3   4     1933.05     1642.28     94.26 o
  -3   3   4     5277.91     5595.52    188.52 o
  -2   3   4      219.11      324.37     49.90 o
  -1   3   4   111089.23   114538.93   2378.72 o
   0   3   4     6814.38     6795.00    141.14 o
   1   3   4    49024.00    52828.60    742.91 o
   2   3   4    15639.56    14590.13    289.20 o
   3   3   4    53126.09    53435.09    841.33 o
   4   3   4     3616.96     4116.46     82.06 o
   5   3   4     8388.17     9788.59    243.97 o
   6   3   4      891.78      826.51     39.21 o
   7   3   4    54299.08    53815.58    766.96 o
   8   3   4      498.79      497.67     34.64 o
   9   3   4    23698.40    22982.42    359.63 o
  10   3   4     9507.17     9444.55    565.57 o
  11   3   4   121354.97   120160.65   1688.04 o
  12   3   4    11830.50    11552.94    665.38 o
  13   3   4     1863.76     2011.37    155.25 o
  14   3   4       44.95      110.90     55.45 o
  15   3   4    46654.68    46295.09    986.97 o
  16   3   4    27613.64    27432.92   1125.59 o
  17   3   4    97599.81    98152.35   3543.13 o
  18   3   4    14951.49    14860.06    787.36 o
 -14   4   4      435.42      683.79    139.33 o
 -13   4   4      103.95       70.97    110.73 o
 -12   4   4     3585.39     3557.49    166.49 o
 -11   4   4      235.23      112.48     99.81 o
 -10   4   4    36405.29    36051.62    914.89 o
  -9   4   4     5211.39     5191.90    176.42 o
  -8   4   4    14671.95    14590.61    279.75 o
  -7   4   4     1522.73     1561.26     85.19 o
  -6   4   4     9864.05     9838.83    182.58 o
  -5   4   4       88.63       44.36     47.05 o
  -4   4   4     3547.08     3364.30    388.14 o
  -3   4   4    14049.76    12877.17    250.93 o
  -2   4   4   104975.95   107505.18   1499.75 o
  -1   4   4     6534.72     6037.14    114.52 o
   0   4   4   363929.94   374546.91  10662.65 o
   1   4   4     1926.06     1968.79     54.89 o
   2   4   4     1111.60     1329.13     72.08 o
   3   4   4       72.37      115.36     26.62 o
   4   4   4      357.93      221.79     55.45 o
   5   4   4     1093.19     1051.25    127.53 o
   6   4   4     7441.76     7432.40    232.88 o
   7   4   4     1021.60     1152.70     60.99 o
   8   4   4     3322.94     3061.22     85.19 o
   9   4   4     6518.62     7041.50    321.60 o
  10   4   4   161833.72   157084.48   2183.24 o
  11   4   4    46046.60    45947.70   1962.86 o
  12   4   4   196989.28   189234.78   2633.27 o
  13   4   4     2922.91     2992.39    182.98 o
  14   4   4       51.89      477.27    149.71 o
  15   4   4    11364.76    11424.63    325.71 o
  16   4   4    57855.92    56884.41   1133.11 o
  17   4   4    19316.13    19772.75    587.75 o
  18   4   4    18162.55    18796.87    831.72 o
 -14   5   4       55.00       83.00    124.99 o
 -13   5   4      497.85      871.00    145.66 o
 -12   5   4      181.55       76.24     85.58 o
 -11   5   4     2553.70     2460.01    136.70 o
 -10   5   4     1443.30     1399.88    106.89 o
  -9   5   4     7408.72     6897.47    213.77 o
  -8   5   4      958.42      827.90     77.25 o
  -7   5   4    37161.35    35808.85    567.51 o
  -6   5   4    12235.76    12500.36    399.23 o
  -5   5   4    10174.39    10578.59    743.00 o
  -4   5   4     5710.77     5668.22    266.15 o
  -3   5   4    10083.08    10431.91    219.56 o
  -2   5   4     9063.28     8867.98    382.59 o
  -1   5   4   258470.14   265037.53   3315.60 o
   0   5   4     4241.85     3906.18    149.71 o
   1   5   4   218758.06   230483.67   3177.06 o
   2   5   4     1897.03     1807.60     50.52 o
   3   5   4       55.46      199.61     26.62 o
   4   5   4      278.65      263.31     28.53 o
   5   5   4    35239.73    36110.24    524.85 o
   6   5   4     2487.74     2312.30     70.57 o
   7   5   4    10787.48    10143.30    173.19 o
   8   5   4      312.17      297.44     55.45 o
   9   5   4     5654.63     5679.54    127.79 o
  10   5   4    10913.22    10979.70    404.77 o
  11   5   4   325145.38   318465.06   4376.98 o
  12   5   4    32118.10    32470.77   2206.83 o
  13   5   4    69246.55    67145.60    979.90 o
  14   5   4      368.36      298.67    110.90 o
  15   5   4     4502.63     4420.38    164.67 o
  16   5   4     3607.29     3581.94    221.79 o
  17   5   4     5887.25     5733.32    288.33 o
  18   5   4     1101.13     1042.42    177.43 o
 -13   6   4       95.24      136.65    116.87 o
 -12   6   4     3598.53     3946.07    260.61 o
 -11   6   4     1247.00     1302.67    115.54 o
 -10   6   4      346.27      405.68     85.58 o
  -9   6   4      293.21      272.31     69.28 o
  -8   6   4    14464.61    14726.93    404.77 o
  -7   6   4     2847.72     2796.05    304.96 o
  -6   6   4   248417.45   247747.23   3463.72 o
  -5   6   4      328.02      584.38    216.25 o
  -4   6   4   134971.13   133900.22   2094.43 o
  -3   6   4     4892.29     5231.23    160.61 o
  -2   6   4    46888.21    49024.88    718.22 o
  -1   6   4      915.85     1065.70     72.08 o
   0   6   4   494694.25   482255.31   6613.64 o
   1   6   4     2714.73     2396.64     70.57 o
   2   6   4    52478.81    51565.86    830.20 o
   3   6   4     1007.91     1114.62    110.90 o
   4   6   4     1880.66     2424.06     74.19 o
   5   6   4      884.81     1284.27    188.52 o
   6   6   4    15765.97    17709.06   1513.73 o
   7   6   4    12330.69    13035.34    215.81 o
   8   6   4       87.89      348.33     72.08 o
   9   6   4     4679.82     4332.99    108.94 o
  10   6   4    51096.43    51780.61    756.43 o
  11   6   4    43817.46    42963.50   1203.22 o
  12   6   4   146376.53   146118.66   2047.71 o
  13   6   4    29620.29    29477.46    533.05 o
  14   6   4     8733.98     8689.94    327.14 o
  15   6   4       21.03       70.42     77.25 o
  16   6   4      287.50      309.40     93.12 o
  17   6   4       67.15      121.99    121.99 o
  18   6   4      271.24      632.11    155.25 o
 -13   7   4      101.27       66.17    105.57 o
 -12   7   4      795.34      902.17    124.12 o
 -11   7   4      777.38      831.53    114.11 o
 -10   7   4       58.03       -9.51     75.56 o
  -9   7   4     7099.90     7190.16    207.83 o
  -8   7   4      700.04      698.64     77.25 o
  -7   7   4   164293.95   157363.80   3604.12 o
  -6   7   4     1766.95     2143.18    160.80 o
  -5   7   4   454408.16   448116.50   7940.16 o
  -4   7   4        1.66      411.86    133.08 o
  -3   7   4    11866.64    11695.90    250.93 o
  -2   7   4     1477.73     1535.10     83.17 o
  -1   7   4   233310.47   227451.91   2853.15 o
   0   7   4     1903.86     2242.64     74.19 o
   1   7   4   299794.56   298720.81   4111.26 o
   2   7   4     5862.50     6161.71    125.46 o
   3   7   4     8338.22     9431.20    171.98 o
   4   7   4     1262.49     1603.43    138.62 o
   5   7   4     5895.61     5973.67    108.72 o
   6   7   4    16909.77    16123.41    258.86 o
   7   7   4      714.31      883.30     94.26 o
   8   7   4      518.17      658.99     55.45 o
   9   7   4     5278.34     5586.33    199.61 o
  10   7   4    14357.03    13803.71    242.47 o
  11   7   4    42616.07    41605.80    623.33 o
  12   7   4    17156.00    17245.65    460.22 o
  13   7   4    13235.47    12827.20    317.97 o
  14   7   4       57.65      136.40     77.25 o
  15   7   4     5057.09     5305.73    327.14 o
  16   7   4      683.49      845.34    114.52 o
  17   7   4      281.93      299.42    133.08 o
  18   7   4     5762.51     5888.58    299.42 o
 -12   8   4     1475.80     1437.17    249.52 o
 -11   8   4     1106.60     1277.60    126.76 o
 -10   8   4     4273.38     4040.16    183.93 o
  -9   8   4      712.47      802.02    199.61 o
  -8   8   4      906.37      921.43    138.62 o
  -7   8   4      237.39      360.66     78.42 o
  -6   8   4   285324.03   279622.03   4324.36 o
  -5   8   4      346.52      729.98    194.07 o
  -4   8   4   172257.33   168775.08   2634.05 o
  -3   8   4     4520.55     4213.20    210.70 o
  -2   8   4       78.15      234.41     55.45 o
  -1   8   4      615.10      665.20     60.99 o
   0   8   4     3741.59     4276.43    127.53 o
   1   8   4    24210.96    23848.46    378.80 o
   2   8   4     8581.59    10039.95    184.15 o
   3   8   4     4160.12     3812.41    388.14 o
   4   8   4    17848.51    17245.06    280.99 o
   5   8   4       45.36      110.90     26.62 o
   6   8   4     7695.97     7485.36    127.19 o
   7   8   4    14038.55    13821.74    209.25 o
   8   8   4    26097.96    25329.94    410.31 o
   9   8   4     3381.14     3721.78    103.91 o
  10   8   4     1758.05     1608.62    144.16 o
  11   8   4      303.99      223.49     50.52 o
  12   8   4      560.78      601.56     82.06 o
  13   8   4       47.72       29.57     69.28 o
  14   8   4     9959.27    10040.31    297.35 o
  15   8   4     9557.14     9727.40    465.76 o
  16   8   4    17244.49    17734.84    436.97 o
  17   8   4     1015.77     1008.84    124.99 o
  18   8   4     2279.91     2162.47    210.70 o
 -12   9   4      263.24      234.47    133.08 o
 -11   9   4    11601.32    12158.33    350.48 o
 -10   9   4       50.95      131.49     83.17 o
  -9   9   4    13388.35    13676.26    316.94 o
  -8   9   4        0.61       20.22     66.31 o
  -7   9   4    12864.45    13168.37    325.35 o
  -6   9   4      931.05     1393.75    238.43 o
  -5   9   4   228839.36   226045.39   3514.15 o
  -4   9   4      819.55     1074.35    199.61 o
  -3   9   4    59529.38    58489.77    970.83 o
  -2   9   4     1033.84     1076.72     78.42 o
  -1   9   4    18557.86    19333.08    293.35 o
   0   9   4     1244.40     1087.47     72.08 o
   1   9   4     1754.72     2090.74    110.90 o
   2   9   4     1579.09     1763.32     70.57 o
   3   9   4     9989.88    10704.56    232.88 o
   4   9   4    20100.28    20249.51    356.21 o
   5   9   4    20909.98    20734.37    331.54 o
   6   9   4     1477.77     1230.02     99.81 o
   7   9   4     2986.52     2714.86     83.17 o
   8   9   4      630.10      740.37     50.52 o
   9   9   4     1577.39     1222.65     69.43 o
  10   9   4      189.68      158.42     48.47 o
  11   9   4     7492.39     6864.61    238.43 o
  12   9   4      121.67      185.02     71.75 o
  13   9   4      688.51      780.50     92.27 o
  14   9   4    13917.82    13501.46    410.31 o
  15   9   4    29526.81    28567.09    670.92 o
  16   9   4    69308.40    69774.52   3249.25 o
  17   9   4    20877.45    20085.11    492.36 o
  18   9   4      798.32     1164.41    177.43 o
 -11  10   4      270.45       70.00    118.98 o
 -10  10   4    19502.29    19117.53    482.40 o
  -9  10   4       14.98      -25.51     77.25 o
  -8  10   4     1238.26     1027.74    105.35 o
  -7  10   4        0.85        6.52     77.63 o
  -6  10   4    38975.09    37505.85    837.26 o
  -5  10   4       20.40       88.72     83.17 o
  -4  10   4    68451.11    66498.00   1158.86 o
  -3  10   4      437.36      444.02     66.31 o
  -2  10   4        9.15      179.14     50.52 o
  -1  10   4     4412.88     4569.09    171.89 o
   0  10   4     9163.89     9023.88    176.30 o
   1  10   4    10803.42    10586.06    377.05 o
   2  10   4      158.56      444.63    149.71 o
   3  10   4     3987.97     3838.19    160.80 o
   4  10   4    47353.82    45933.34    685.26 o
   5  10   4    23322.43    24424.10    389.96 o
   6  10   4    16029.72    15494.83    296.74 o
   7  10   4     3458.92     3517.83    119.85 o
   8  10   4      525.58      498.66     53.23 o
   9  10   4      995.09      992.49     58.42 o
  10  10   4     3529.62     3712.50    126.76 o
  11  10   4     1197.89     1235.72    100.52 o
  12  10   4        8.79       89.95     69.28 o
  13  10   4     3513.52     3231.98    159.69 o
  14  10   4     7937.17     7824.57    332.69 o
  15  10   4    50989.14    50772.56   1005.21 o
  16  10   4    76473.05    76434.81   1541.46 o
  17  10   4    73186.30    74521.06   1813.15 o
  18  10   4     7301.95     7348.12    421.40 o
 -11  11   4     1992.27     1745.58    179.65 o
 -10  11   4      208.08      235.91    120.87 o
  -9  11   4      139.12      244.45     89.92 o
  -8  11   4      952.36     1113.88    182.98 o
  -7  11   4     1494.69     1551.81    121.35 o
  -6  11   4      722.78      662.44     94.26 o
  -5  11   4      628.87      695.09     73.82 o
  -4  11   4     3937.07     3961.49    210.70 o
  -3  11   4      165.90      171.89     62.73 o
  -2  11   4      261.11      330.23    121.99 o
  -1  11   4    14504.14    14328.93    266.38 o
   0  11   4     1647.12     1959.97     78.42 o
   1  11   4     5137.24     5841.75    432.49 o
   2  11   4     5936.93     6204.75    156.83 o
   3  11   4     2197.14     2318.57     86.26 o
   4  11   4    25657.22    25724.04    413.61 o
   5  11   4    90132.16    93658.61   1477.74 o
   6  11   4    45324.84    44353.74    732.40 o
   7  11   4    24540.60    24328.18    430.43 o
   8  11   4     2099.91     2124.98     95.92 o
   9  11   4     2513.70     2288.90     95.92 o
  10  11   4      209.81      378.45     99.81 o
  11  11   4     8354.61     7911.78    637.65 o
  12  11   4     1326.75     1220.49    194.07 o
  13  11   4       30.83      153.67     79.85 o
  14  11   4     5022.28     4571.27    196.74 o
  15  11   4    29580.53    29233.43    640.05 o
  16  11   4   114941.02   113416.70   2107.02 o
  17  11   4    47005.63    47138.75    970.30 o
  18  11   4    34070.53    35144.13    767.25 o
 -10  12   4      556.60      773.73    177.43 o
  -9  12   4      114.39      115.48    108.72 o
  -8  12   4      785.11      831.60    113.50 o
  -7  12   4      356.66      372.71     89.92 o
  -6  12   4     6957.30     6768.75    230.43 o
  -5  12   4      260.50      231.58     63.59 o
  -4  12   4      107.58      144.86     61.28 o
  -3  12   4     1668.96     1594.05    108.94 o
  -2  12   4    57365.64    56085.31    942.93 o
  -1  12   4    28082.69    28084.94    798.45 o
   0  12   4   120790.22   118256.42   1667.13 o
   1  12   4    17363.72    16604.39    292.10 o
   2  12   4    17633.08    17571.29    307.88 o
   3  12   4     1136.21     1333.56    110.90 o
   4  12   4    90399.08    91250.79   1446.36 o
   5  12   4    47492.46    45990.07    767.39 o
   6  12   4    88862.05    89058.38   1674.53 o
   7  12   4     2260.56     2730.74    111.89 o
   8  12   4     3034.99     3044.69    293.87 o
   9  12   4       15.89      149.09     69.28 o
  10  12   4     7140.75     7108.96    271.70 o
  11  12   4    47960.23    46986.29    921.12 o
  12  12   4    19207.54    18241.01    428.76 o
  13  12   4     3063.33     3337.96    167.75 o
  14  12   4      973.28      966.25    114.52 o
  15  12   4    37404.80    37275.12    783.67 o
  16  12   4    41767.48    41019.39    948.16 o
  17  12   4    98893.88   103009.01   2356.54 o
  -9  13   4      931.84     1058.69    142.64 o
  -8  13   4     3372.54     3437.77    198.14 o
  -7  13   4     3896.37     4169.20    243.97 o
  -6  13   4      303.57      282.54     89.92 o
  -5  13   4     2166.96     2365.15    321.60 o
  -4  13   4     2975.43     2898.32    127.19 o
  -3  13   4    14063.64    13860.78    449.13 o
  -2  13   4    27262.19    26865.82    765.18 o
  -1  13   4   227318.00   224414.22   3482.72 o
   0  13   4    77152.83    74833.39   1079.77 o
   1  13   4    87998.71    87598.71   1148.28 o
   2  13   4    15820.72    16382.85    388.14 o
   3  13   4     4268.82     3998.37    144.16 o
   4  13   4    10626.78    10943.59    548.93 o
   5  13   4    64380.14    63864.54   1042.13 o
   6  13   4    32476.96    33945.56   1003.61 o
   7  13   4      861.49     1098.70     79.85 o
   8  13   4      188.38      336.13     61.28 o
   9  13   4     3484.66     3361.52    165.20 o
  10  13   4    13536.50    12814.13    337.92 o
  11  13   4    24910.00    24751.03    545.69 o
  12  13   4    27078.50    26493.12    580.54 o
  13  13   4      790.99      856.94    106.46 o
  14  13   4     3105.22     3368.27    180.48 o
  15  13   4     5286.00     5373.88    235.91 o
  16  13   4    33673.56    33946.13    740.57 o
  17  13   4     7184.51     7429.13    670.92 o
  -8  14   4     1290.93     1386.20    149.45 o
  -7  14   4      781.47      703.33    120.87 o
  -6  14   4     3561.99     3333.64    382.59 o
  -5  14   4      677.21      737.92     90.24 o
  -4  14   4     4069.67     3979.47    151.61 o
  -3  14   4      132.84      136.54     61.28 o
  -2  14   4    29903.50    29467.41    598.84 o
  -1  14   4    96655.32    95793.24   1541.86 o
   0  14   4   238007.98   232580.67   3201.58 o
   1  14   4   104418.34   104078.05   1626.99 o
   2  14   4    47071.50    48815.40    815.41 o
   3  14   4      582.87      627.19     74.19 o
   4  14   4     4261.02     4639.23    227.34 o
   5  14   4    45851.72    45339.68    775.24 o
   6  14   4    11452.02    11789.27    465.76 o
   7  14   4     2354.77     2257.13    232.88 o
   8  14   4     1070.54     1358.20    114.52 o
   9  14   4    13504.09    13354.93    359.63 o
  10  14   4      495.05      388.14     93.12 o
  11  14   4    20874.95    20856.52    488.16 o
  12  14   4     4714.78     4488.80    316.05 o
  13  14   4     2514.57     2675.10    159.69 o
  14  14   4      465.50      650.35    110.90 o
  15  14   4     1076.45     1087.90    133.08 o
  16  14   4       64.07      208.11    114.52 o
  17  14   4     3619.87     3584.21    258.41 o
  -7  15   4    11172.31    10917.89    366.09 o
  -6  15   4     6209.47     5549.58    250.07 o
  -5  15   4    27492.44    27535.47    539.53 o
  -4  15   4     4117.56     3988.93    151.61 o
  -3  15   4     8545.31     8514.50    220.99 o
  -2  15   4     6017.18     6323.74    203.43 o
  -1  15   4    92831.41    90772.59   1652.35 o
   0  15   4    85746.45    85497.91   1567.19 o
   1  15   4   131612.25   130644.66   2018.91 o
   2  15   4    15790.36    15932.13    379.44 o
   3  15   4      288.34      335.32     83.17 o
   4  15   4     1268.94     1150.76     93.12 o
   5  15   4      902.45      922.79     87.90 o
   6  15   4      964.23      948.91     87.90 o
   7  15   4     1523.51     1672.63    132.62 o
   8  15   4     2435.43     2131.05    143.64 o
   9  15   4     4751.11     4464.11    304.96 o
  10  15   4      979.10      929.64    114.52 o
  11  15   4     3358.21     3657.83    189.13 o
  12  15   4     6568.72     6575.77    255.65 o
  13  15   4      866.34      993.61    154.49 o
  14  15   4    10604.08    10374.65    460.22 o
  15  15   4      429.36      529.97    148.37 o
  16  15   4       27.11      102.66    160.80 o
  -6  16   4    28748.78    29157.24    825.03 o
  -5  16   4     8024.68     7547.01    359.69 o
  -4  16   4    12461.87    12402.96    336.91 o
  -3  16   4     8390.59     8938.89    266.61 o
  -2  16   4     1500.74     1482.03    133.08 o
  -1  16   4     4167.86     3904.51    238.43 o
   0  16   4    46605.89    44736.42   1081.79 o
   1  16   4    33781.03    32980.09    670.78 o
   2  16   4    11959.77    12058.57    321.99 o
   3  16   4     2133.53     2121.69    113.50 o
   4  16   4      200.49      175.22     73.82 o
   5  16   4     1194.27     1234.50    210.70 o
   6  16   4     2022.93     1751.29    227.34 o
   7  16   4        5.24      109.19    101.04 o
   8  16   4       94.41      199.61    106.46 o
   9  16   4     4211.05     4099.57    253.12 o
  10  16   4      301.51      334.70    127.79 o
  11  16   4     1236.17     1088.98    162.44 o
  12  16   4      235.72      291.59    132.62 o
  13  16   4     2237.13     2358.15    266.15 o
  14  16   4     1977.44     1833.04    195.57 o
  15  16   4     2344.57     2388.86    217.89 o
  -5  17   4    12408.68    12054.39    654.29 o
  -4  17   4     6943.55     7418.94    354.87 o
  -3  17   4     5496.56     5620.02    244.08 o
  -2  17   4      486.67      624.42    111.89 o
  -1  17   4      790.20      774.72    137.06 o
   0  17   4    10527.87    10460.18    391.84 o
   1  17   4    10365.15    10508.63    449.13 o
   2  17   4     1452.39     1660.00    221.79 o
   3  17   4     1397.56     1766.56    277.24 o
   4  17   4    19134.16    18740.04    440.98 o
   5  17   4     8439.03     8455.85    273.69 o
   6  17   4       24.39      141.95     97.78 o
   7  17   4     3817.46     3859.10    310.51 o
   8  17   4      994.66     1089.97    151.56 o
   9  17   4     1057.87     1176.73    221.79 o
  10  17   4    16096.44    17474.12    792.91 o
  11  17   4     4766.60     4540.60    299.42 o
  12  17   4      433.33      722.44    271.70 o
  13  17   4      530.18      729.03    156.24 o
  14  17   4     5499.24     5230.97    382.59 o
  15  17   4      293.72      365.40    156.24 o
  -4  18   4     2111.21     2129.20    310.51 o
  -3  18   4        5.63     -133.08    133.08 o
  -2  18   4      111.87       75.07    101.04 o
  -1  18   4       26.09      -31.42     93.12 o
   0  18   4      223.45      242.82    171.89 o
   1  18   4      474.67      519.97    149.71 o
   2  18   4     2036.18     2093.43    176.30 o
   3  18   4    21519.43    20104.59    568.15 o
   4  18   4    30346.39    30809.56    790.95 o
   5  18   4    42803.23    42947.49   1082.13 o
   6  18   4     3752.70     3465.81    227.00 o
   7  18   4     3337.29     3474.38    225.79 o
   8  18   4       31.51      386.12    129.21 o
   9  18   4      764.38     1104.78    205.16 o
  10  18   4     1530.34     1773.51    659.83 o
  11  18   4    15803.46    15699.88    552.62 o
  12  18   4      159.41      195.61    140.50 o
  13  18   4     2927.58     2836.01    238.30 o
  14  18   4      311.38      172.32    151.56 o
  -2  19   4       40.63       22.18    133.08 o
  -1  19   4      228.48      377.05    144.16 o
   0  19   4      349.92      318.43    108.94 o
   1  19   4     4177.21     4524.66    250.93 o
   2  19   4     3126.51     2886.75    203.88 o
   3  19   4     7144.13     7317.66    321.22 o
   4  19   4    94404.63    93967.67   2111.45 o
   5  19   4    21035.79    22888.93    931.53 o
   6  19   4    57938.60    56835.22   1391.85 o
   7  19   4     1687.34     1799.10    179.84 o
   8  19   4     3228.53     3219.40    233.68 o
   9  19   4       29.09      -69.56    277.24 o
  10  19   4    14603.46    14824.37    561.98 o
  11  19   4      300.49      115.89    338.23 o
  12  19   4     6234.73     6369.67    351.58 o
  13  19   4        8.32        9.34    146.53 o
   0  20   4     3654.24     3437.77    243.97 o
   1  20   4       72.01       29.86    101.04 o
   2  20   4      417.12      401.83    144.16 o
   3  20   4    34777.52    34879.02    889.37 o
   4  20   4    23142.13    22500.79    920.44 o
   5  20   4   150048.56   149155.08   4746.35 o
   6  20   4    17465.44    16889.46    765.18 o
   7  20   4    12395.30    11199.50    438.92 o
   8  20   4       13.49       27.72    125.46 o
   9  20   4     1874.38     2017.37    206.80 o
  10  20   4     2109.25     2134.86    293.87 o
  11  20   4     1008.99     1115.48    194.16 o
  12  20   4      126.14      133.08    210.70 o
   2  21   4      275.47      609.23    166.34 o
   3  21   4     1143.23     1031.33    221.79 o
   4  21   4    53317.21    52786.48   1829.78 o
   5  21   4    16746.20    16257.35    743.00 o
   6  21   4    73978.93    71339.38   2406.44 o
   7  21   4     2411.30     2357.69    282.78 o
   8  21   4     1166.27     1234.20    179.84 o
   9  21   4       45.22      -33.27    133.31 o
  10  21   4      264.56      191.94    151.56 o
  -6 -20   5      757.28      909.35    177.43 o
  -5 -20   5       39.56       22.18    133.08 o
  -4 -20   5     5280.65     5201.02    299.42 o
  -3 -20   5        5.08       74.67    114.52 o
  -2 -20   5     9913.07    10499.85    457.47 o
  -8 -19   5      212.02      210.70    133.08 o
  -7 -19   5       45.41      -55.45    133.08 o
  -6 -19   5      780.58      743.00    155.25 o
  -5 -19   5     4057.48     4045.50    226.67 o
  -4 -19   5     1139.84     1158.34    141.06 o
  -3 -19   5     9247.49     9467.86    342.34 o
  -2 -19   5       67.32      161.59    106.46 o
  -1 -19   5      205.94       16.31    132.62 o
   0 -19   5      131.85      145.47    132.62 o
   1 -19   5     7990.86     8070.46    515.67 o
   2 -19   5       54.97       99.81    177.43 o
 -10 -18   5    21464.82    22424.51    686.10 o
  -9 -18   5      213.75      269.45    144.91 o
  -8 -18   5     1628.08     1685.62    177.43 o
  -7 -18   5      446.11      359.30    110.73 o
  -6 -18   5     8401.85     7851.17    303.79 o
  -5 -18   5       79.49      228.45    160.80 o
  -4 -18   5     7884.43     7938.70    305.29 o
  -3 -18   5      269.28      292.77    110.73 o
  -2 -18   5       78.28       89.95    160.80 o
  -1 -18   5      510.97      481.16    118.98 o
   0 -18   5    29220.92    29401.84    866.25 o
   1 -18   5      388.76      571.54    171.89 o
   2 -18   5    12062.25    13228.48    528.21 o
   3 -18   5      756.03      650.71    120.87 o
   4 -18   5    13727.32    13679.75    864.99 o
 -11 -17   5    95406.66    96002.41   2269.87 o
 -10 -17   5     4399.84     5174.63    305.82 o
  -9 -17   5    23571.78    23823.19    697.90 o
  -8 -17   5      425.28      421.26     94.10 o
  -7 -17   5    10026.89     9734.93    292.10 o
  -6 -17   5      576.07      662.11    114.11 o
  -5 -17   5    32232.64    31767.79    727.02 o
  -4 -17   5      710.61      778.43    122.58 o
  -3 -17   5       56.54      220.21    102.42 o
  -2 -17   5      191.52      129.38    100.52 o
  -1 -17   5     6709.33     6554.90    272.05 o
   0 -17   5     5266.55     5131.15    343.78 o
   1 -17   5    79861.15    81797.38   2061.92 o
   2 -17   5     3601.91     3454.06    189.68 o
   3 -17   5     5449.72     5247.50    493.49 o
   4 -17   5     1857.40     2137.06    167.91 o
   5 -17   5    21871.06    23223.22    569.22 o
 -12 -16   5    44976.37    44939.53   1164.45 o
 -11 -16   5     4348.78     5053.99    297.98 o
 -10 -16   5   149761.63   147672.02   2813.74 o
  -9 -16   5     2022.89     2285.89    343.78 o
  -8 -16   5      740.77     1041.38    116.44 o
  -7 -16   5      148.73      160.80     78.42 o
  -6 -16   5     9490.13     9600.36    281.97 o
  -5 -16   5      150.26       62.84     90.24 o
  -4 -16   5     2650.16     2750.22    171.17 o
  -3 -16   5      830.10      815.28    115.54 o
  -2 -16   5     2025.70     2218.79    159.53 o
  -1 -16   5      951.05      950.56    216.25 o
   0 -16   5    43628.95    42944.55    929.07 o
   1 -16   5     4098.19     4034.63    176.42 o
   2 -16   5    51262.36    50438.97   1036.03 o
   3 -16   5       68.96      204.30     98.37 o
   4 -16   5      129.53      259.75     98.37 o
   5 -16   5      916.89      919.98    130.98 o
   6 -16   5     2406.34     2644.16    184.54 o
   7 -16   5     2707.72     2617.09    186.37 o
 -13 -15   5      505.57     1023.56    304.96 o
 -12 -15   5       14.02      157.86    132.62 o
 -11 -15   5   104840.65   101602.56   1983.09 o
 -10 -15   5       22.50      622.65    221.79 o
  -9 -15   5    96817.16    97135.41   1892.85 o
  -8 -15   5      864.61      915.04    255.06 o
  -7 -15   5      925.94      821.98     94.10 o
  -6 -15   5     4966.53     4935.46    187.71 o
  -5 -15   5      178.46      621.52     86.26 o
  -4 -15   5      618.35      752.18    171.89 o
  -3 -15   5     9266.13     9125.36    313.81 o
  -2 -15   5      589.44      604.21    108.72 o
  -1 -15   5    11003.64    10935.94    352.34 o
   0 -15   5       42.42        5.30     87.90 o
   1 -15   5    45280.61    44798.03    804.92 o
   2 -15   5     6432.65     6981.63    288.33 o
   3 -15   5    19754.59    20084.85    486.99 o
   4 -15   5      151.75      192.79    149.71 o
   5 -15   5     3037.04     3257.30    188.08 o
   6 -15   5      126.55      195.92    100.52 o
   7 -15   5      983.21      930.89    130.98 o
   8 -15   5       66.32      189.24    144.16 o
 -14 -14   5    34060.17    34172.85    940.98 o
 -13 -14   5      236.13      316.42    114.52 o
 -12 -14   5     8290.45     8117.64    308.89 o
 -11 -14   5      104.48      239.22    106.46 o
 -10 -14   5   126998.18   123771.89   2372.87 o
  -9 -14   5      405.46      627.00    106.46 o
  -8 -14   5    17708.00    17630.99    448.99 o
  -7 -14   5       30.56      149.71     70.57 o
  -6 -14   5      700.36      747.56    127.53 o
  -5 -14   5      625.08      638.48     99.81 o
  -4 -14   5     2771.47     3051.46    149.71 o
  -3 -14   5       16.80      -31.05     73.82 o
  -2 -14   5     9464.03     9430.32    382.59 o
  -1 -14   5     1114.78      966.82    160.80 o
   0 -14   5    12802.53    12667.91    301.24 o
   1 -14   5     3840.92     3649.08    155.25 o
   2 -14   5    49583.26    50652.35    892.00 o
   3 -14   5     1291.75     1545.10    188.52 o
   4 -14   5     1553.06     1591.30    130.98 o
   5 -14   5       35.84      104.43     90.24 o
   6 -14   5       65.66       99.81    121.99 o
   7 -14   5     3137.53     3276.52    196.47 o
   8 -14   5      491.80      656.23    129.18 o
   9 -14   5     5351.28     5457.19    320.36 o
 -14 -13   5      311.17      473.16    124.99 o
 -13 -13   5     7039.56     7136.52    421.40 o
 -12 -13   5      461.31      523.30    114.52 o
 -11 -13   5     3001.82     2898.41    482.40 o
 -10 -13   5      287.97      272.80     92.27 o
  -9 -13   5    25600.56    25717.81    594.71 o
  -8 -13   5     3515.92     3222.27    260.61 o
  -7 -13   5     1658.85     1861.06    194.07 o
  -6 -13   5     2234.42     2112.70    117.62 o
  -5 -13   5      569.77      767.06     88.72 o
  -4 -13   5        8.52      104.98     58.42 o
  -3 -13   5     5869.64     6155.71    203.88 o
  -2 -13   5     4881.11     4890.03    338.23 o
  -1 -13   5    10796.81    10018.37    322.29 o
   0 -13   5      602.85      577.51     79.35 o
   1 -13   5       26.76       55.45     59.51 o
   2 -13   5     4015.61     4292.71    168.62 o
   3 -13   5     3634.82     3619.35    157.67 o
   4 -13   5      333.33      473.49    100.52 o
   5 -13   5     8794.40     8317.26    321.60 o
   6 -13   5     1443.78     1826.36    232.88 o
   7 -13   5     1455.53     1632.22    149.45 o
   8 -13   5      120.12      337.12    116.44 o
   9 -13   5     4571.81     4926.50    245.16 o
  10 -13   5    15609.88    15553.76   1197.68 o
 -15 -12   5       36.61      346.00    129.18 o
 -14 -12   5    42558.15    42918.39    815.52 o
 -13 -12   5       67.05      199.61     94.10 o
 -12 -12   5    13265.13    13239.98    403.87 o
 -11 -12   5     2616.15     2910.37    175.80 o
 -10 -12   5     2329.80     2275.57    157.20 o
  -9 -12   5     1850.26     1799.19    260.61 o
  -8 -12   5     4606.44     4866.33    204.84 o
  -7 -12   5     2004.08     1844.00    105.64 o
  -6 -12   5    25150.56    24480.41    474.36 o
  -5 -12   5     4296.74     4295.80    156.83 o
  -4 -12   5    18387.66    18264.57    376.39 o
  -3 -12   5      151.68      207.62     66.54 o
  -2 -12   5     1363.35     1777.70    304.96 o
  -1 -12   5      189.75      244.47     53.23 o
   0 -12   5    21993.60    21562.17    427.49 o
   1 -12   5      110.42      351.81     68.35 o
   2 -12   5     4264.03     3534.00    388.14 o
   3 -12   5     6466.46     6981.65    219.18 o
   4 -12   5     1885.67     1888.07    194.07 o
   5 -12   5    24010.77    24365.28   1059.06 o
   6 -12   5    42332.63    43138.79    913.39 o
   7 -12   5    27806.36    27194.66    626.35 o
   8 -12   5     2170.08     2004.34    177.43 o
   9 -12   5     3171.00     3353.91    349.32 o
  10 -12   5    22794.38    23579.77    727.88 o
  11 -12   5    44643.59    46895.29   3326.88 o
 -15 -11   5    30299.05    30429.44    730.33 o
 -14 -11   5      274.84      382.59    101.94 o
 -13 -11   5     6718.45     6391.42    231.23 o
 -12 -11   5        2.02      -78.42     78.42 o
 -11 -11   5     3063.12     3114.83    152.76 o
 -10 -11   5      305.26      267.07     90.24 o
  -9 -11   5     1938.03     2106.02    141.14 o
  -8 -11   5      585.01      583.03     90.24 o
  -7 -11   5    23228.24    23270.61    587.75 o
  -6 -11   5    10375.30    10477.87    254.76 o
  -5 -11   5    84057.85    85095.42   1423.22 o
  -4 -11   5    14054.53    14159.75    460.22 o
  -3 -11   5      211.28      371.33     62.73 o
  -2 -11   5      997.24     1066.22     63.59 o
  -1 -11   5     2848.15     2659.57    171.89 o
   0 -11   5      946.06     1029.69     69.28 o
   1 -11   5    10485.56    10325.77    253.89 o
   2 -11   5     2376.13     2780.58    128.94 o
   3 -11   5       12.38       32.62     58.41 o
   4 -11   5    11029.28    11939.52    291.31 o
   5 -11   5    68004.70    68272.92   1165.41 o
   6 -11   5    89392.16    89041.38   1918.50 o
   7 -11   5    59669.30    59928.78   3010.83 o
   8 -11   5    11101.40    11367.79    493.49 o
   9 -11   5     4494.04     4865.52    235.10 o
  10 -11   5    18597.72    18688.33   1591.36 o
  11 -11   5    29686.66    32323.17    923.30 o
 -15 -10   5      109.66       66.88    118.98 o
 -14 -10   5     5775.31     5444.86    243.97 o
 -13 -10   5      435.01      550.89     97.78 o
 -12 -10   5      236.88      384.14     89.92 o
 -11 -10   5      130.15      314.21     82.06 o
 -10 -10   5     2052.40     2287.09    133.31 o
  -9 -10   5      687.93      634.98     82.06 o
  -8 -10   5     1598.83     1495.09    148.37 o
  -7 -10   5     3785.83     4242.21    148.37 o
  -6 -10   5    96773.59    97061.33   1603.58 o
  -5 -10   5    61681.29    61668.77   1046.82 o
  -4 -10   5    79067.42    78977.35   1317.31 o
  -3 -10   5      740.68      871.42     70.57 o
  -2 -10   5     3582.80     3677.76    121.99 o
  -1 -10   5     8070.55     8540.43    183.83 o
   0 -10   5     3322.06     4013.45    124.99 o
   1 -10   5    24429.42    25221.57    415.66 o
   2 -10   5      413.68      556.71    155.25 o
   3 -10   5      153.35      194.82     94.26 o
   4 -10   5     2206.85     2246.83    119.03 o
   5 -10   5    54093.88    56354.27   2783.49 o
   6 -10   5   113931.78   114830.76   2187.64 o
   7 -10   5   107344.14   108621.36   3393.42 o
   8 -10   5    28377.06    29827.25   3044.09 o
   9 -10   5       93.74      193.86    171.89 o
  10 -10   5     1790.51     1828.02    199.84 o
  11 -10   5    12278.29    12706.61    920.44 o
  12 -10   5     4543.07     5046.19    324.97 o
 -15  -9   5     2030.95     2124.08    219.14 o
 -14  -9   5      425.61      371.95    144.91 o
 -13  -9   5      996.40     1029.18    129.18 o
 -12  -9   5     2673.79     2556.85    161.99 o
 -11  -9   5    89706.92    90868.49   1544.72 o
 -10  -9   5     6803.05     6337.94    211.72 o
  -9  -9   5    42731.08    44093.87    791.88 o
  -8  -9   5     2253.89     2623.26    125.46 o
  -7  -9   5    18751.14    20390.77    731.91 o
  -6  -9   5    35152.31    35840.23    639.05 o
  -5  -9   5   314004.03   306049.31   4892.94 o
  -4  -9   5    21573.11    22269.03    521.21 o
  -3  -9   5    24161.82    25018.41    458.68 o
  -2  -9   5    25331.51    25650.89    410.31 o
  -1  -9   5     7745.11     7982.45    167.75 o
   0  -9   5      931.64     1053.51     71.12 o
   1  -9   5      876.18     1213.12    177.43 o
   2  -9   5     4161.73     4030.81    116.84 o
   3  -9   5     6320.62     6868.57    332.69 o
   4  -9   5     2630.74     2899.53    120.83 o
   5  -9   5    24756.04    25318.84    483.99 o
   6  -9   5   100257.61   100433.69   4452.47 o
   7  -9   5   109840.44   106757.98   1768.79 o
   8  -9   5    47600.12    45109.34   1014.70 o
   9  -9   5     8195.95     8301.92    266.15 o
  10  -9   5     3761.11     4074.29    197.35 o
  11  -9   5       28.33       50.70     96.94 o
  12  -9   5      361.91      475.90    144.16 o
  13  -9   5      171.05      412.96    164.11 o
 -15  -8   5        0.11      -23.13    137.06 o
 -14  -8   5      276.77      260.30    140.50 o
 -13  -8   5      505.60      613.13    112.51 o
 -12  -8   5    79816.56    82325.92   1612.09 o
 -11  -8   5    17833.15    18588.81    465.23 o
 -10  -8   5   242148.41   241799.06   3811.85 o
  -9  -8   5    17878.60    18155.06    377.05 o
  -8  -8   5     8639.16     8813.69    196.74 o
  -7  -8   5      312.34      629.91     94.26 o
  -6  -8   5    76205.59    76288.70   1113.76 o
  -5  -8   5    40828.77    41012.77    620.77 o
  -4  -8   5   170178.53   171083.59   2760.08 o
  -3  -8   5    17658.25    17399.44    287.76 o
  -2  -8   5      854.72     1023.46     53.23 o
  -1  -8   5      972.52     1006.16     53.23 o
   0  -8   5    11895.43    12063.90    218.47 o
   1  -8   5     9350.14     9440.85    399.23 o
   2  -8   5     1412.38     1589.27    199.61 o
   3  -8   5        6.03       61.61     44.36 o
   4  -8   5    22249.74    21889.68    357.64 o
   5  -8   5    14386.37    14209.85    432.49 o
   6  -8   5    39762.70    38338.66    599.53 o
   7  -8   5    48583.22    48894.32   1818.69 o
   8  -8   5    15517.76    14619.10    327.70 o
   9  -8   5     4611.41     4244.30    164.16 o
  10  -8   5     1098.92     1081.00    110.90 o
  11  -8   5     1845.36     1908.79    146.63 o
  12  -8   5     1396.58     1349.86    249.52 o
  13  -8   5     5279.92     5574.74    260.97 o
  14  -8   5      177.68      127.36    120.87 o
 -16  -7   5        3.68       99.81    210.70 o
 -15  -7   5      453.02     1341.84    277.24 o
 -14  -7   5      730.75     1040.82    135.36 o
 -13  -7   5     4659.11     4753.65    216.62 o
 -12  -7   5     9853.61    10347.35    277.63 o
 -11  -7   5   164145.47   166557.47   2657.62 o
 -10  -7   5    87663.26    89732.80   1471.14 o
  -9  -7   5   153029.48   155192.00   2589.42 o
  -8  -7   5    24137.94    24098.71    445.11 o
  -7  -7   5     6354.08     6683.14    164.12 o
  -6  -7   5     8544.26     8819.77    164.11 o
  -5  -7   5    54972.34    56005.55    820.62 o
  -4  -7   5   124438.55   124444.48   1771.81 o
  -3  -7   5    63781.63    62535.61    911.27 o
  -2  -7   5       11.13      238.05    121.99 o
  -1  -7   5      328.93      427.19     44.36 o
   0  -7   5     2993.84     3206.55    182.98 o
   1  -7   5       74.47      195.81     34.64 o
   2  -7   5     3498.20     4159.51     92.27 o
   3  -7   5    12351.94    12447.75    201.04 o
   4  -7   5     4755.77     4766.62    232.88 o
   5  -7   5     3398.99     3514.89    113.54 o
   6  -7   5     9743.35    10305.96    959.25 o
   7  -7   5     1904.43     2134.47     85.58 o
   8  -7   5    26303.66    27158.85    508.73 o
   9  -7   5     1440.05     1614.82    102.96 o
  10  -7   5    17642.36    17124.20    876.08 o
  11  -7   5     2410.90     2481.50    156.56 o
  12  -7   5      112.11      139.05    121.99 o
  13  -7   5      206.57      203.91    106.89 o
  14  -7   5     4361.52     4227.64    228.22 o
 -16  -6   5     5576.62     6355.69    348.88 o
 -15  -6   5      389.32      395.53    124.99 o
 -14  -6   5     3221.64     3261.77    190.78 o
 -13  -6   5     2147.25     2232.78    153.84 o
 -12  -6   5    20758.55    20834.04    491.82 o
 -11  -6   5    35992.25    35614.66    903.80 o
 -10  -6   5   216816.30   221616.72   3491.39 o
  -9  -6   5    39275.83    40111.98    695.78 o
  -8  -6   5    32459.89    33999.51    598.00 o
  -7  -6   5      349.77      326.53     53.23 o
  -6  -6   5       54.26      156.40     38.81 o
  -5  -6   5       65.47      133.52     31.37 o
  -4  -6   5    15393.81    16541.90    296.74 o
  -3  -6   5     4260.87     4566.71    210.70 o
  -2  -6   5    25394.40    24861.89    383.68 o
  -1  -6   5     2494.73     2231.52     74.19 o
   0  -6   5    17400.09    16514.64    269.12 o
   1  -6   5     1777.99     1715.77    133.08 o
   2  -6   5     4131.28     4520.31     95.59 o
   3  -6   5    14677.17    15901.58    237.96 o
   4  -6   5      592.34      558.86     34.64 o
   5  -6   5    13925.04    13395.57    209.25 o
   6  -6   5      849.09      863.31     94.26 o
   7  -6   5      383.72      465.25     47.02 o
   8  -6   5       17.60       86.87     45.12 o
   9  -6   5    13356.39    12531.76   1075.69 o
  10  -6   5    19764.01    19639.27    720.82 o
  11  -6   5    91150.83    89066.21   1677.51 o
  12  -6   5     3530.48     3515.16    515.67 o
  13  -6   5     1314.81     1351.43    332.69 o
  14  -6   5      754.48      685.28    130.98 o
  15  -6   5    20976.22    21859.54    548.97 o
 -16  -5   5      396.58      360.01    160.61 o
 -15  -5   5     7353.85     6935.49    504.58 o
 -14  -5   5       16.51       35.73    100.52 o
 -13  -5   5      298.27      501.75    108.72 o
 -12  -5   5      221.60      292.77     92.27 o
 -11  -5   5    18827.90    18240.49    404.77 o
 -10  -5   5    25279.61    24905.78    469.71 o
  -9  -5   5    79446.52    79731.24   1303.48 o
  -8  -5   5    10982.12    11506.62    246.17 o
  -7  -5   5    13246.55    12900.82    265.23 o
  -6  -5   5     8974.71     9264.63    175.26 o
  -5  -5   5    36036.52    36751.95    513.22 o
  -4  -5   5     7323.63     7194.97    129.21 o
  -3  -5   5      377.80      521.84     66.54 o
  -2  -5   5     4194.97     4270.23    227.34 o
  -1  -5   5     9591.41     9767.76    167.75 o
   0  -5   5    85275.61    86581.80   1236.28 o
   1  -5   5    11469.27    12124.93    223.38 o
   2  -5   5      526.54      532.45     33.27 o
   3  -5   5     7145.51     6898.79    137.11 o
   4  -5   5       45.01       97.03     31.56 o
   5  -5   5      296.63      760.37    138.62 o
   6  -5   5    17422.83    16967.04    565.57 o
   7  -5   5    10596.67    11273.42    198.14 o
   8  -5   5     9368.07     8912.88    243.97 o
   9  -5   5     4290.19     4487.57    133.08 o
  10  -5   5   123219.20   123252.86   1983.64 o
  11  -5   5     8132.21     8357.45    903.80 o
  12  -5   5   115667.53   113690.26   2109.12 o
  13  -5   5       54.90       86.16     94.04 o
  14  -5   5      211.24      241.29    104.09 o
  15  -5   5      280.96      464.81    133.08 o
 -16  -4   5     3830.21     3774.81    277.63 o
 -15  -4   5     1777.24     2048.70    172.31 o
 -14  -4   5      743.22      948.54    127.19 o
 -13  -4   5      843.55      671.47    110.73 o
 -12  -4   5     5393.14     5047.78    213.16 o
 -11  -4   5        7.20      145.75     75.56 o
 -10  -4   5    10814.50    10245.12    310.51 o
  -9  -4   5    25196.41    25235.56    466.13 o
  -8  -4   5    29795.31    29372.13    520.36 o
  -7  -4   5       80.43      131.06     42.60 o
  -6  -4   5      150.03      306.59     36.91 o
  -5  -4   5     3377.75     3103.13     85.19 o
  -4  -4   5    34613.04    34642.61    519.30 o
  -3  -4   5       18.89      107.71     33.27 o
  -2  -4   5     1297.80     1687.44     55.45 o
  -1  -4   5   144395.63   140465.64   2217.92 o
   0  -4   5    37401.61    39761.75    881.62 o
   1  -4   5   124831.88   126650.13   1790.49 o
   2  -4   5     2632.57     2735.77     83.17 o
   3  -4   5    58893.00    57378.52    832.07 o
   4  -4   5     2681.54     2620.99     83.38 o
   5  -4   5      480.07      979.24    205.16 o
   6  -4   5      100.50      343.33     94.26 o
   7  -4   5       21.80      170.83     44.36 o
   8  -4   5     1295.35     1354.98    144.16 o
   9  -4   5    12792.11    13736.52    892.71 o
  10  -4   5     3593.28     3672.70    293.87 o
  11  -4   5   279259.13   277435.34   4945.57 o
  12  -4   5     6132.98     6265.82   1036.88 o
  13  -4   5    69761.49    70098.94   1356.79 o
  14  -4   5      189.09      224.47    149.71 o
  15  -4   5     8122.02     7958.09    302.23 o
  16  -4   5       11.04       -6.80    112.51 o
 -15  -3   5      284.54      343.13    127.19 o
 -14  -3   5       60.02      108.12    102.42 o
 -13  -3   5       66.19      207.42    100.52 o
 -12  -3   5     1430.86     1633.83    135.36 o
 -11  -3   5     2576.15     2158.52    137.44 o
 -10  -3   5      637.89      761.56     90.24 o
  -9  -3   5     1942.65     1910.64     97.78 o
  -8  -3   5       10.64       60.99     47.05 o
  -7  -3   5    44036.09    44254.02    743.83 o
  -6  -3   5    50984.04    51666.86    684.49 o
  -5  -3   5    84154.59    82749.15   1067.76 o
  -4  -3   5    30981.37    31266.17    864.99 o
  -3  -3   5     2848.70     3228.91    116.44 o
  -2  -3   5    12524.88    13082.54    221.79 o
  -1  -3   5    53289.11    53768.89   1242.04 o
   0  -3   5   162208.19   161064.48   6282.26 o
   1  -3   5    55332.18    57226.03   1802.06 o
   2  -3   5      479.00      508.72     44.36 o
   3  -3   5     1283.47     1191.23    138.62 o
   4  -3   5     2516.71     2868.91     84.16 o
   5  -3   5    34110.41    34507.77    433.62 o
   6  -3   5    56400.09    55307.55    679.09 o
   7  -3   5    16882.71    16224.24    243.50 o
   8  -3   5       57.70      311.55    121.99 o
   9  -3   5      180.17      299.42     50.52 o
  10  -3   5    84424.36    84260.84   2472.98 o
  11  -3   5    17551.15    18966.21   1358.48 o
  12  -3   5   207435.50   205085.14   3689.44 o
  13  -3   5     3185.80     3496.42    255.06 o
  14  -3   5    12841.93    12053.44    510.12 o
  15  -3   5        2.06      -62.10     92.27 o
  16  -3   5     3299.68     3687.99    260.61 o
 -15  -2   5     1054.35     1168.56    232.88 o
 -14  -2   5      631.48      771.91    127.19 o
 -13  -2   5      384.58      468.61    106.46 o
 -12  -2   5      570.47      798.56    110.73 o
 -11  -2   5     3278.42     3672.07    432.49 o
 -10  -2   5     5901.66     6691.61    235.91 o
  -9  -2   5     4709.73     4632.89    182.58 o
  -8  -2   5     6394.15     6196.35    182.98 o
  -7  -2   5    48073.39    47533.55    691.99 o
  -6  -2   5   196435.47   198115.19   2734.11 o
  -5  -2   5   376477.16   360973.97   4548.69 o
  -4  -2   5    91169.98    89068.99   3249.25 o
  -3  -2   5    60830.13    62922.11   1935.13 o
  -2  -2   5     5777.88     5606.40    216.25 o
  -1  -2   5   130891.46   133749.67   1478.62 o
   0  -2   5    93181.13    92457.98   2245.65 o
   1  -2   5   248953.86   242510.34   6487.41 o
   2  -2   5    28418.32    27246.39    406.08 o
   3  -2   5    10594.71    11333.44    205.16 o
   4  -2   5     4045.19     3679.04    133.08 o
   5  -2   5    44726.28    45272.67    815.08 o
   6  -2   5     6317.28     6427.22    232.88 o
   7  -2   5    53705.63    54024.92    719.71 o
   8  -2   5     4804.28     4308.70    102.42 o
   9  -2   5      124.20      238.09     77.63 o
  10  -2   5     2849.08     2668.00    310.51 o
  11  -2   5    92908.93    89538.16   1940.68 o
  12  -2   5     1198.27     1256.82    471.31 o
  13  -2   5    87192.13    83463.28   1570.13 o
  14  -2   5      475.84      621.12    105.57 o
  15  -2   5      152.46      265.36    102.42 o
  16  -2   5      192.08      110.50    102.42 o
  17  -2   5      223.60      195.72    144.91 o
 -15  -1   5      834.26      676.63    137.44 o
 -14  -1   5        0.97       77.63    106.46 o
 -13  -1   5      179.86      222.61    100.52 o
 -12  -1   5     1710.87     2025.20    147.63 o
 -11  -1   5       95.72      202.64     85.19 o
 -10  -1   5     6279.42     6067.17    227.72 o
  -9  -1   5     9144.80     9672.10    288.33 o
  -8  -1   5     4229.19     4300.95    114.52 o
  -7  -1   5    37736.71    36838.00    551.48 o
  -6  -1   5   661113.94   626577.88   8571.74 o
  -5  -1   5   299682.69   290327.47   3985.80 o
  -4  -1   5   433152.63   426453.06   5982.84 o
  -3  -1   5    26271.89    27723.84    375.41 o
  -2  -1   5    12283.98    13656.09    316.05 o
  -1  -1   5    34325.73    35121.81    449.13 o
   0  -1   5   112601.34   113616.59   1339.92 o
   1  -1   5    53645.95    49713.78   1042.42 o
   2  -1   5    17560.40    18430.96    257.69 o
   3  -1   5     2521.82     2521.76    133.08 o
   4  -1   5     4583.21     4648.76     79.35 o
   5  -1   5     4123.38     4119.01    121.99 o
   6  -1   5   150789.95   147838.05   1890.61 o
   7  -1   5      121.81      318.26    138.62 o
   8  -1   5     1882.79     1732.76     83.17 o
   9  -1   5       22.52       66.54     34.64 o
  10  -1   5    26671.07    27265.50    395.81 o
  11  -1   5       28.19       60.99     47.05 o
  12  -1   5    19134.82    18815.15    431.58 o
  13  -1   5      116.43      168.36     82.06 o
  14  -1   5     1722.44     1944.16    142.64 o
  15  -1   5       10.77        1.85     90.24 o
  16  -1   5     9188.47     9817.51    471.31 o
  17  -1   5        2.10      -55.45    133.31 o
 -15   0   5     2617.78     2937.26    293.87 o
 -14   0   5     1820.53     1686.14    161.99 o
 -13   0   5       15.76       33.27     98.37 o
 -12   0   5     3714.06     4027.82    198.96 o
 -11   0   5     8021.46     8210.27    283.10 o
 -10   0   5    19812.38    19471.46    459.44 o
  -9   0   5     8853.88     8818.48    218.21 o
  -8   0   5        8.82      105.35     48.47 o
  -7   0   5    44444.71    43934.30    649.95 o
  -6   0   5   109387.08   103321.86   1451.58 o
  -5   0   5   502662.81   478861.94   6541.67 o
  -4   0   5    99817.96    98763.79   2284.46 o
  -3   0   5   121206.09   124720.35   2572.79 o
  -2   0   5       12.38       79.21     15.68 o
  -1   0   5     3554.19     4054.84     71.12 o
   0   0   5     4577.48     4508.50     82.37 o
   1   0   5    26234.97    27702.39    369.50 o
   2   0   5    14704.80    13591.17    229.10 o
   3   0   5    45651.16    45287.93    600.70 o
   4   0   5      169.75      262.02     19.84 o
   5   0   5     1840.51     1664.44    116.44 o
   6   0   5     3920.37     3670.50    138.62 o
   7   0   5     3732.72     4106.34    493.49 o
   8   0   5       76.80      255.71     83.17 o
   9   0   5    14910.62    14845.60    231.61 o
  10   0   5       14.56       50.52     34.64 o
  11   0   5     3943.48     3652.06    102.42 o
  12   0   5      882.90      738.30     61.28 o
  13   0   5     3373.25     3683.99    169.60 o
  14   0   5     1082.19     1178.16    160.80 o
  15   0   5    25335.78    26762.91    592.78 o
  16   0   5     1347.01     1625.73    310.51 o
  17   0   5    20114.50    20416.38    644.04 o
 -15   1   5     2563.92     3035.88    211.26 o
 -14   1   5     2226.35     2420.00    184.54 o
 -13   1   5        4.19      -16.63     98.37 o
 -12   1   5     3534.89     3308.52    188.62 o
 -11   1   5    17546.32    17756.47    454.67 o
 -10   1   5    50010.88    50406.05   1010.41 o
  -9   1   5    20573.92    20189.24    548.93 o
  -8   1   5    24941.78    24279.95    441.04 o
  -7   1   5      440.14      489.57     58.41 o
  -6   1   5    83656.27    80972.23   1287.77 o
  -5   1   5    37570.25    36392.84    848.36 o
  -4   1   5   266808.06   260493.67   3262.26 o
  -3   1   5    35017.48    34977.50    470.30 o
  -2   1   5     2783.59     3123.28     79.85 o
  -1   1   5     7107.75     7338.30    271.70 o
   0   1   5     9951.14    10760.42    199.61 o
   1   1   5       15.70       48.05     19.84 o
   2   1   5    10126.13     9910.43    147.63 o
   3   1   5     7675.00     7250.94    133.08 o
   4   1   5    26032.15    25002.79    342.34 o
   5   1   5       61.95       23.76     26.62 o
   6   1   5      217.19      104.07     60.99 o
   7   1   5      590.78      732.26     49.90 o
   8   1   5      192.44      346.43     34.64 o
   9   1   5     2764.91     2893.92    188.52 o
  10   1   5      173.06      218.01     36.91 o
  11   1   5     3603.43     3327.62     94.04 o
  12   1   5    11177.75    11259.65    227.34 o
  13   1   5      546.38      498.10     61.28 o
  14   1   5    14258.55    14133.78    356.01 o
  15   1   5     6315.64     6745.74    576.66 o
  16   1   5   129158.80   130263.11   2401.41 o
  17   1   5     8825.36     8808.06    937.07 o
 -15   2   5     2046.56     1940.68    321.60 o
 -14   2   5      830.31      998.36    151.61 o
 -13   2   5      218.29       36.44    106.46 o
 -12   2   5     3265.47     3160.55    190.78 o
 -11   2   5    41792.61    40403.39    850.77 o
 -10   2   5    30509.81    29561.07    804.00 o
  -9   2   5    47405.60    44730.64    765.22 o
  -8   2   5     4332.41     4144.97    277.24 o
  -7   2   5      197.72      265.88     57.06 o
  -6   2   5    15609.45    16271.99    609.93 o
  -5   2   5    24359.23    23699.73    372.49 o
  -4   2   5    39520.51    39384.96    533.05 o
  -3   2   5    20924.00    21624.89    388.14 o
  -2   2   5      253.84      481.41     66.54 o
  -1   2   5     3637.95     3782.60    182.98 o
   0   2   5      112.62      153.97     49.90 o
   1   2   5    31154.76    30606.14    413.76 o
   2   2   5     1661.23     1679.38     66.54 o
   3   2   5     8585.13    10367.31    202.53 o
   4   2   5     7827.92     7374.06    152.64 o
   5   2   5    30329.06    31405.72    422.53 o
   6   2   5     3274.12     3309.74    121.99 o
   7   2   5     2678.87     3249.02     77.63 o
   8   2   5      558.46      481.24     34.64 o
   9   2   5     2576.18     2503.19     79.85 o
  10   2   5        0.64       45.59     60.99 o
  11   2   5     9115.70     9153.12    221.79 o
  12   2   5     2871.11     2936.66    103.91 o
  13   2   5     3092.18     2910.43    106.46 o
  14   2   5     3281.53     3654.91    277.24 o
  15   2   5    64746.46    65907.43   1264.51 o
  16   2   5    19397.26    20772.23   2084.84 o
  17   2   5   151400.09   153837.00   7174.97 o
 -14   3   5       38.26       54.06    122.55 o
 -13   3   5      208.23       72.82    114.52 o
 -12   3   5      301.39      258.50    108.72 o
 -11   3   5     2249.52     2154.52    155.89 o
 -10   3   5    16642.04    16461.48    765.18 o
  -9   3   5     1349.35     1584.41    144.16 o
  -8   3   5     4115.29     3977.34    145.41 o
  -7   3   5     2185.89     2156.84     95.92 o
  -6   3   5     7624.06     7689.52    189.13 o
  -5   3   5     1406.78     1324.24     69.28 o
  -4   3   5    22199.11    21828.80    391.84 o
  -3   3   5     1217.57     1279.65     55.36 o
  -2   3   5    22984.73    24636.87    582.20 o
  -1   3   5    15677.11    16045.60    321.60 o
   0   3   5    84808.66    86834.33   1359.13 o
   1   3   5      934.11     1124.31    105.35 o
   2   3   5    76374.52    74563.18    962.07 o
   3   3   5     4536.05     4866.05    127.53 o
   4   3   5    14438.85    16896.57    340.24 o
   5   3   5     3227.16     2577.24     77.25 o
   6   3   5    85879.30    82401.35   1155.71 o
   7   3   5       37.82       99.81     26.62 o
   8   3   5     3261.68     3307.58     87.90 o
   9   3   5    11995.40    11803.50    227.34 o
  10   3   5     9669.87     9852.22    183.83 o
  11   3   5      236.71      525.09     57.06 o
  12   3   5    30087.05    29959.33    468.59 o
  13   3   5     1293.43     1417.44     77.25 o
  14   3   5     3211.97     3483.62    122.55 o
  15   3   5     3511.09     3648.65    621.02 o
  16   3   5   130346.98   127711.96   2957.40 o
  17   3   5    29013.56    31073.05   1175.50 o
  18   3   5    63442.49    60360.68   2062.67 o
 -14   4   5       35.24     -107.43    118.98 o
 -13   4   5     3485.66     3861.74    225.60 o
 -12   4   5     2778.67     2888.48    188.62 o
 -11   4   5      199.89      234.27     85.58 o
 -10   4   5      194.54      159.48     75.56 o
  -9   4   5     6826.43     6809.38    465.76 o
  -8   4   5      849.85      798.52     77.25 o
  -7   4   5     1346.96     1560.31     87.90 o
  -6   4   5     7157.31     7155.14    181.17 o
  -5   4   5     1354.14     1307.00     94.04 o
  -4   4   5     1862.40     1897.35     89.92 o
  -3   4   5     1797.44     1667.06     78.42 o
  -2   4   5     5984.52     5896.61    365.96 o
  -1   4   5   572022.31   551153.00   8535.77 o
   0   4   5    13463.96    14003.91    250.56 o
   1   4   5   380833.88   373005.81   5115.73 o
   2   4   5     4131.66     4187.98     85.19 o
   3   4   5     8866.41    10137.78    223.36 o
   4   4   5      910.96     1267.34    160.80 o
   5   4   5   157598.25   159888.20   2210.51 o
   6   4   5     4974.48     4726.28    101.94 o
   7   4   5    41560.15    41328.25    596.70 o
   8   4   5     1023.37      926.69     50.52 o
   9   4   5    10767.68    10527.80    191.84 o
  10   4   5     3932.20     3457.42    199.61 o
  11   4   5   196363.13   194056.25   2694.56 o
  12   4   5    11487.49    11257.65    798.45 o
  13   4   5    31835.88    32619.75    511.31 o
  14   4   5      264.85      265.13     58.42 o
  15   4   5    21171.90    20527.27    415.38 o
  16   4   5    13717.48    15403.45    487.94 o
  17   4   5    98443.65    95148.74   3049.64 o
  18   4   5     9592.15    10246.79    598.84 o
 -13   5   5      325.67      208.09    171.89 o
 -12   5   5     7175.94     7509.04   1097.87 o
 -11   5   5      269.85      223.57     86.99 o
 -10   5   5     3912.22     4295.18    499.03 o
  -9   5   5     2528.19     2145.70    125.50 o
  -8   5   5     2661.33     2616.55    243.97 o
  -7   5   5      471.03      762.66     88.72 o
  -6   5   5    12459.46    12598.06    593.29 o
  -5   5   5       24.12      120.28     50.52 o
  -4   5   5    12682.50    12294.64    258.77 o
  -3   5   5     3857.95     3470.50    121.35 o
  -2   5   5   247551.48   252976.02   3543.13 o
  -1   5   5     9046.05     8930.95    426.95 o
   0   5   5   840176.81   822713.44  18691.53 o
   1   5   5    10973.31    11163.29    229.72 o
   2   5   5   115460.32   122079.28   1702.95 o
   3   5   5     9569.93     9168.04    179.84 o
   4   5   5    31890.70    34453.30    566.36 o
   5   5   5      353.13     1031.33     66.54 o
   6   5   5    33864.85    36039.69    530.24 o
   7   5   5     9031.49     8827.77    310.51 o
   8   5   5     3030.76     3129.90     85.19 o
   9   5   5       64.99       88.72     31.37 o
  10   5   5    31843.46    30605.31    466.11 o
  11   5   5    17595.75    17841.70    598.84 o
  12   5   5   137007.39   134242.23   1888.01 o
  13   5   5     5295.56     4767.36    304.96 o
  14   5   5      955.51     1098.49     77.25 o
  15   5   5      579.48      670.30     98.37 o
  16   5   5    23139.92    22933.29    632.11 o
  17   5   5     8305.20     7917.97    343.78 o
  18   5   5     6961.60     6176.91    454.67 o
 -13   6   5      754.88      968.91    338.23 o
 -12   6   5       56.57       21.77     95.59 o
 -11   6   5    17919.14    17307.31    398.95 o
 -10   6   5       71.50      209.74     83.95 o
  -9   6   5     1732.91     1756.81    133.08 o
  -8   6   5      221.88      239.40     66.31 o
  -7   6   5    30272.91    30024.64    498.22 o
  -6   6   5     1649.99     1722.28    105.64 o
  -5   6   5    48544.16    47097.78    803.04 o
  -4   6   5      531.53      674.16     66.31 o
  -3   6   5     8302.10     7540.96    199.84 o
  -2   6   5     7721.04     7021.23    210.70 o
  -1   6   5   442915.38   443778.84   5534.10 o
   0   6   5    27243.75    25672.40    402.41 o
   1   6   5   585674.94   593422.63   9010.30 o
   2   6   5     2857.71     2734.42     74.19 o
   4   6   5     4054.24     3930.23    133.08 o
   5   6   5    37708.57    38354.09    626.19 o
   6   6   5     1197.96     1253.92     65.49 o
   7   6   5    12650.89    11564.26    197.09 o
   8   6   5       23.23       77.63     33.27 o
   9   6   5    16375.09    16107.96    269.12 o
  10   6   5       97.46      139.87     39.21 o
  11   6   5    39049.75    38445.93    580.63 o
  12   6   5    32175.76    31703.71    726.37 o
  13   6   5    24727.03    23694.08    436.23 o
  14   6   5        1.95       82.06     77.25 o
  15   6   5      297.80      278.25     85.19 o
  16   6   5     3481.60     3530.98    180.48 o
  17   6   5      315.15      133.08    133.08 o
  18   6   5        3.43      188.52    144.16 o
 -13   7   5       41.41       99.81    199.61 o
 -12   7   5     2722.72     2320.40    162.64 o
 -11   7   5     1441.69     1364.60    227.34 o
 -10   7   5       66.54      131.23    188.52 o
  -9   7   5      735.99      876.14     93.12 o
  -8   7   5      917.56      922.78    127.53 o
  -7   7   5      239.85      329.70    127.53 o
  -6   7   5   194214.05   189436.31   2963.17 o
  -5   7   5     4620.16     4255.95    160.61 o
  -4   7   5   143984.00   140013.22   2200.08 o
  -3   7   5    12326.26    12149.22    258.77 o
  -2   7   5     5410.37     5328.36    382.59 o
  -1   7   5       31.77      211.29     31.37 o
   0   7   5   377440.31   373597.47   5133.61 o
   1   7   5       35.77      250.85     34.64 o
   2   7   5   145308.64   150603.48   2099.21 o
   3   7   5     4971.43     4816.15    105.64 o
   4   7   5    18320.46    18179.57    331.54 o
   5   7   5     1059.38     1323.37     77.63 o
   6   7   5    12077.94    13867.59    259.63 o
   7   7   5      552.74      742.38     72.08 o
   8   7   5     2406.28     2186.80     74.19 o
   9   7   5     1826.12     1776.83     70.57 o
  10   7   5      592.21      723.99    138.62 o
  11   7   5     1719.49     1907.41     82.06 o
  12   7   5    31472.66    31587.57    576.66 o
  13   7   5      510.91      558.65     87.90 o
  14   7   5      446.19      505.76     90.24 o
  15   7   5     1275.44     1420.13    118.98 o
  16   7   5      807.38      904.04    114.52 o
  17   7   5      725.43      687.47    121.99 o
  18   7   5     8956.38     8849.50    377.05 o
 -12   8   5       16.74     -102.42    102.42 o
 -11   8   5     1454.70     1713.71    145.41 o
 -10   8   5        0.22      -35.68    116.44 o
  -9   8   5     1625.59     1601.84    111.89 o
  -8   8   5      768.74      883.82    144.16 o
  -7   8   5    28035.09    28190.74    536.76 o
  -6   8   5     2586.16     2455.77    138.62 o
  -5   8   5   197595.50   192176.14   2998.12 o
  -4   8   5      848.17     1088.13    205.16 o
  -3   8   5    74165.00    72125.20   1178.57 o
  -2   8   5    12567.81    12205.29    231.74 o
  -1   8   5      656.75      932.10    166.34 o
   0   8   5      236.08      266.39     39.21 o
   1   8   5    96298.91    97106.11   1379.83 o
   2   8   5     4925.87     5129.95    117.62 o
   3   8   5    13095.55    13841.03    233.68 o
   4   8   5     3192.14     3224.74    116.44 o
   5   8   5       76.77      286.12     42.60 o
   6   8   5        4.72       38.81     38.81 o
   7   8   5     4254.87     4539.23    288.33 o
   8   8   5      175.42      247.74     66.54 o
   9   8   5     8094.99     7704.56    182.60 o
  10   8   5     9317.22     9064.73    203.83 o
  11   8   5       94.25      171.01    110.90 o
  12   8   5        8.17      105.68     58.41 o
  13   8   5      518.49      604.14     90.24 o
  14   8   5     1098.74     1085.08    106.46 o
  15   8   5     7009.50     6787.70    244.08 o
  16   8   5     1493.40     1499.79    133.08 o
  17   8   5      105.08      283.40    103.91 o
  18   8   5     5087.87     5245.38    288.33 o
 -11   9   5      145.50       19.50    149.71 o
 -10   9   5      911.42      977.26    106.46 o
  -9   9   5       47.12      -60.38     69.28 o
  -8   9   5     1811.32     1973.10    119.85 o
  -7   9   5      176.34      205.16     70.57 o
  -6   9   5    51443.91    48400.19    841.62 o
  -5   9   5     2021.57     2108.34    271.70 o
  -4   9   5   105866.39   104408.51   1671.07 o
  -3   9   5     2023.49     1999.15    109.78 o
  -2   9   5    12611.78    11965.35    262.60 o
  -1   9   5        0.20      107.20     34.64 o
   0   9   5     2247.52     2609.49     89.92 o
   1   9   5      638.64      685.66     49.90 o
   2   9   5    28260.56    28021.96    482.40 o
   3   9   5       35.76       44.36     31.37 o
   4   9   5    88571.17    92465.05   1311.63 o
   5   9   5     3272.38     2671.29     82.06 o
   6   9   5    15084.92    15265.12    415.86 o
   7   9   5     3229.48     3142.52     97.78 o
   8   9   5     8054.40     8535.61    175.26 o
   9   9   5      889.82      777.67     65.49 o
  10   9   5     6731.98     6732.44    182.60 o
  11   9   5      110.80      166.34     57.06 o
  12   9   5      110.78      527.43    210.70 o
  13   9   5      944.51     1220.67    144.16 o
  14   9   5     2317.07     2452.50    145.66 o
  15   9   5    10891.74    10630.80    548.93 o
  16   9   5    33443.03    32633.15    695.42 o
  17   9   5    12941.35    13229.63    385.61 o
  18   9   5      829.21     1203.08    143.50 o
 -11  10   5      331.40      289.72    116.44 o
 -10  10   5      449.79      386.64     95.92 o
  -9  10   5        9.62      139.41     82.06 o
  -8  10   5     1900.31     1985.04    122.55 o
  -7  10   5       59.94       82.30     74.19 o
  -6  10   5       58.65       88.72     70.57 o
  -5  10   5    23272.77    22567.07    446.14 o
  -4  10   5      457.23      482.62     74.19 o
  -3  10   5     3692.87     3577.44    141.15 o
  -2  10   5      503.49      503.17     66.31 o
  -1  10   5       14.95      100.73     45.12 o
   0  10   5     2631.07     2816.93     94.10 o
   1  10   5     8416.48     9025.30    460.22 o
   2  10   5      537.60      623.12     60.99 o
   3  10   5    57615.71    58143.78    852.62 o
   4  10   5    15421.96    16005.34    277.24 o
   5  10   5   259246.42   264978.88   4030.45 o
   6  10   5    13673.18    14943.38    377.05 o
   7  10   5    14705.87    15785.54    304.62 o
   8  10   5     9109.89     9276.56    183.15 o
   9  10   5      235.47      743.00     53.23 o
  10  10   5       32.70       78.64     72.08 o
  11  10   5      796.99     1411.97     88.21 o
  12  10   5     2152.56     2236.01    399.23 o
  13  10   5      985.36     1006.16    106.46 o
  14  10   5     1724.08     1856.10    135.36 o
  15  10   5    19361.58    18684.19    554.48 o
  16  10   5    45908.05    46046.07    933.38 o
  17  10   5    43335.08    44740.52   1186.59 o
  18  10   5     9950.21     9847.76    338.48 o
 -10  11   5     2032.09     2086.65    188.52 o
  -9  11   5        5.94      -77.25     77.25 o
  -8  11   5      247.16      401.28    127.53 o
  -7  11   5     1324.20     1325.79    117.62 o
  -6  11   5    10814.95    10740.79    399.23 o
  -5  11   5       92.19       30.31     58.42 o
  -4  11   5      383.36      452.48     78.42 o
  -3  11   5      358.29      230.92     66.31 o
  -2  11   5      887.85      958.35     86.26 o
  -1  11   5     6241.28     6455.68    173.19 o
   0  11   5      337.32      522.15     47.05 o
   1  11   5     2088.68     2132.90     88.72 o
   2  11   5     1793.64     1870.97     82.06 o
   3  11   5    10063.44    10842.15    211.29 o
   4  11   5   194929.70   199132.39   3057.92 o
   5  11   5   197911.75   198476.42   3046.24 o
   6  11   5   209107.69   212554.58   3254.12 o
   7  11   5    33009.00    32218.78    556.09 o
   8  11   5     2837.78     2659.24    108.94 o
   9  11   5     2263.21     2404.68    103.91 o
  10  11   5     4696.02     4643.04    216.25 o
  11  11   5     1421.76     2288.28    288.33 o
  12  11   5     3381.35     3272.67    332.69 o
  13  11   5       49.02      185.50     82.06 o
  14  11   5     1172.20     1338.60    124.99 o
  15  11   5     8705.87     8523.76    291.31 o
  16  11   5    30904.56    29730.40   1552.54 o
  17  11   5    73376.19    75017.48   1641.26 o
  18  11   5    11502.76    10787.97    356.94 o
  -9  12   5     3744.79     3372.57    167.75 o
  -8  12   5      198.94      -16.63     86.26 o
  -7  12   5     3139.96     3422.56    243.97 o
  -6  12   5      872.31      992.96    105.64 o
  -5  12   5     2096.44     2089.67    129.21 o
  -4  12   5      687.63      744.49     86.26 o
  -3  12   5      772.10      854.48     86.26 o
  -2  12   5     4531.92     4527.90    168.46 o
  -1  12   5    68413.12    68277.78    997.58 o
   0  12   5    11681.95    11505.31    234.48 o
   1  12   5    26027.94    26076.16    424.73 o
   2  12   5      845.29      784.37     58.42 o
   3  12   5    26213.58    26818.22    484.47 o
   4  12   5    90043.67    85593.74   1363.82 o
   5  12   5   336758.00   338680.28   5147.92 o
   6  12   5    85364.45    86560.21   1379.51 o
   7  12   5    28064.56    28689.01    508.07 o
   8  12   5       36.24       82.75     66.54 o
   9  12   5    11674.61    10909.17    244.68 o
  10  12   5      206.03      654.83    221.79 o
  11  12   5     1800.50     2122.09    133.08 o
  12  12   5     1385.68     1616.63    338.23 o
  13  12   5     1802.96     1813.69    133.08 o
  14  12   5     2589.32     2391.04    216.25 o
  15  12   5     1668.29     1351.92    135.36 o
  16  12   5    43096.11    43166.92    894.45 o
  17  12   5    28781.67    28006.80   1990.58 o
  -9  13   5      668.31      679.03    138.62 o
  -8  13   5     3978.20     3821.29    195.57 o
  -7  13   5      374.84      614.19    105.64 o
  -6  13   5      226.29      274.83     89.92 o
  -5  13   5     2957.54     2872.41    151.56 o
  -4  13   5       63.19       71.79    216.25 o
  -3  13   5       18.32      -11.09     62.73 o
  -2  13   5    34808.72    33363.05    606.77 o
  -1  13   5    22916.73    22179.09    434.73 o
   0  13   5   211846.44   204415.84   2824.21 o
   1  13   5    16214.59    15894.93    449.13 o
   2  13   5    17026.64    17391.84    343.96 o
   3  13   5       60.31      237.82     60.99 o
   4  13   5    51256.40    51690.63    861.61 o
   5  13   5    66005.07    66796.55   1089.21 o
   6  13   5    87938.13    88940.29   1418.73 o
   7  13   5    21718.69    22608.53    421.49 o
   8  13   5       62.82      293.63     61.28 o
   9  13   5     3208.27     3211.36    166.34 o
  10  13   5      179.63      809.71    443.58 o
  11  13   5     2215.81     2457.77    343.78 o
  12  13   5     6529.96     6249.03    255.06 o
  13  13   5       29.47      110.90     87.90 o
  14  13   5      217.60      315.64    216.25 o
  15  13   5      568.90      528.54    114.52 o
  16  13   5     4343.37     4495.18    223.36 o
  17  13   5    23700.02    23228.52    831.72 o
  -8  14   5      327.15      318.02    116.87 o
  -7  14   5      198.54      212.48     97.78 o
  -6  14   5      397.66      364.96    216.25 o
  -5  14   5       46.25       77.63     86.26 o
  -4  14   5     2779.25     2915.76    133.08 o
  -3  14   5     3396.96     3699.24    160.61 o
  -2  14   5     2721.07     2593.37    137.06 o
  -1  14   5   146584.78   142164.14   2246.42 o
   0  14   5   114415.83   114369.79   1787.66 o
   1  14   5   192114.25   190248.97   2904.90 o
   2  14   5    22690.78    22116.80    423.22 o
   3  14   5     8261.48     8073.23    220.92 o
   4  14   5    12792.51    13403.58    371.50 o
   5  14   5    55518.04    56159.22    935.86 o
   6  14   5    35872.11    35264.99    876.08 o
   7  14   5    28500.14    27954.99    511.42 o
   8  14   5     2735.62     2657.04    127.53 o
   9  14   5     3926.72     4264.11    191.84 o
  10  14   5     3251.33     2806.72    157.20 o
  11  14   5      184.77      285.44     87.90 o
  12  14   5     8950.38     9051.77    371.50 o
  13  14   5      143.89      394.77     98.37 o
  14  14   5      264.59      300.24    149.71 o
  15  14   5       16.23       40.66    103.91 o
  16  14   5      119.23      241.82    119.85 o
  17  14   5      145.84      204.26    116.87 o
  -7  15   5      824.11      981.93    137.44 o
  -6  15   5     2204.48     2437.70    156.24 o
  -5  15   5     2543.64     2447.47    152.76 o
  -4  15   5     4296.09     4294.98    177.43 o
  -3  15   5      303.99      330.92    105.35 o
  -2  15   5     2785.26     2916.14    221.79 o
  -1  15   5    39426.39    39433.19    795.94 o
   0  15   5   167552.03   165513.39   2540.33 o
   1  15   5    66547.25    65644.83   1066.36 o
   2  15   5    34865.19    33928.30    693.09 o
   3  15   5     2003.95     1954.57    108.94 o
   4  15   5     3831.33     3440.98    143.64 o
   5  15   5      848.51      969.38     87.90 o
   6  15   5     3229.82     3071.52    138.55 o
   7  15   5       89.25      255.06     69.28 o
   8  15   5     2248.19     2336.72    255.06 o
   9  15   5     4481.12     4639.29    209.98 o
  10  15   5     7601.19     7513.73    360.41 o
  11  15   5       27.34       50.63     87.90 o
  12  15   5      437.27      454.61    103.91 o
  13  15   5     1937.25     1974.41    282.78 o
  14  15   5     2948.36     2884.52    180.48 o
  15  15   5     1168.20     1260.43    143.50 o
  16  15   5       49.42      126.74    106.46 o
  -6  16   5       23.23       35.65    108.94 o
  -5  16   5     3509.57     3158.98    171.98 o
  -4  16   5      135.09        3.11    127.53 o
  -3  16   5     1869.08     1464.48    124.12 o
  -2  16   5     1215.95     1202.13    127.19 o
  -1  16   5     9290.97     9280.47    301.56 o
   0  16   5    23599.25    23849.52    527.23 o
   1  16   5    23410.42    23255.92    446.97 o
   2  16   5    12508.79    12333.80    297.67 o
   3  16   5      145.27      868.69    609.93 o
   4  16   5      545.63      505.19     78.42 o
   5  16   5     2114.13     2164.65    119.85 o
   6  16   5       56.21      170.04     69.28 o
   7  16   5     4142.96     4002.30    162.44 o
   8  16   5      898.21     1050.18    160.80 o
   9  16   5     5918.00     6138.35    250.45 o
  10  16   5    31948.67    31647.00    690.86 o
  11  16   5     5984.60     6201.06    255.58 o
  12  16   5     6617.99     6203.55    315.77 o
  13  16   5     1778.02     1921.27    195.57 o
  14  16   5     8108.03     8121.53    376.15 o
  15  16   5      603.86      905.45    216.25 o
  -4  17   5     1604.11     1554.85    192.00 o
  -3  17   5      155.47       50.70    106.46 o
  -2  17   5     5381.77     5441.25    235.91 o
  -1  17   5      247.82      494.47    132.62 o
   0  17   5     6109.10     5823.10    281.97 o
   1  17   5     1899.75     1958.86    171.98 o
   2  17   5     3014.91     2933.74    199.84 o
   3  17   5    10137.09    10257.82    720.82 o
   4  17   5     2981.53     3223.82    211.29 o
   5  17   5     1464.32     1688.52    138.62 o
   6  17   5      121.43      271.70    110.90 o
   7  17   5     9564.10     9231.59    565.57 o
   8  17   5     2247.05     2335.45    197.09 o
   9  17   5    32117.40    31326.74    860.86 o
  10  17   5    28641.95    28221.05    797.99 o
  11  17   5    51688.00    51788.74   1308.90 o
  12  17   5     4081.57     4202.24    271.44 o
  13  17   5     1953.81     1889.91    194.16 o
  14  17   5       38.61      -22.52    129.21 o
  15  17   5      438.75      575.65    304.96 o
  -3  18   5      358.84      121.99    144.16 o
  -2  18   5      226.37      231.69    108.94 o
  -1  18   5       19.91      102.31    121.35 o
   0  18   5     1424.32     1840.06    176.30 o
   1  18   5       90.71      154.49    111.89 o
   2  18   5     5684.26     6611.05    593.29 o
   3  18   5     5275.31     5132.77    262.60 o
   4  18   5    26610.64    27193.32    724.55 o
   5  18   5    12845.78    12457.58    354.28 o
   6  18   5     1611.39     2035.57    316.05 o
   7  18   5      216.05      226.76    113.50 o
   8  18   5     2466.33     2451.01    205.04 o
   9  18   5     3530.31     3304.37    239.69 o
  10  18   5    69127.32    68010.30   1669.75 o
  11  18   5     9960.48    10773.32    565.57 o
  12  18   5    29987.22    30590.58    865.19 o
  13  18   5        9.87       57.91    140.50 o
  14  18   5      108.43      218.38    152.76 o
  -2  19   5      653.57      665.38    166.34 o
  -1  19   5      577.09      620.90    122.55 o
   0  19   5      512.07      413.48    135.72 o
   1  19   5        9.08       15.45    108.94 o
   2  19   5     2049.29     1687.69    171.98 o
   3  19   5    10926.71    10542.26    403.33 o
   4  19   5    18007.23    17184.95    521.06 o
   5  19   5    87287.34    83599.43   1919.97 o
   6  19   5    19545.48    19027.42    576.31 o
   7  19   5    16196.21    15662.35    505.37 o
   8  19   5     1334.37     1545.73    179.84 o
   9  19   5    11253.68    11075.57    449.61 o
  10  19   5     3900.55     3800.74    670.92 o
  11  19   5    80580.42    78219.00   1901.27 o
  12  19   5     2908.86     3311.71    781.82 o
  13  19   5      200.67      316.85    159.69 o
   0  20   5     1589.80     1621.50    154.49 o
   1  20   5      778.94      887.18    156.24 o
   2  20   5     1635.52     1445.07    168.46 o
   3  20   5     5361.99     5165.30    360.41 o
   4  20   5    72540.38    70270.78   1629.62 o
   5  20   5    55056.53    56667.84   1962.86 o
   6  20   5   105827.90   102678.57   3360.15 o
   7  20   5     8377.04     8312.07    367.55 o
   8  20   5     2599.21     2544.22    209.98 o
   9  20   5     1778.69     1883.38    202.08 o
  10  20   5    19217.41    18482.69    629.95 o
  11  20   5     5466.24     5757.17    337.81 o
  12  20   5     5214.01     5167.75    421.40 o
   3  21   5     5012.02     4791.12    274.45 o
   4  21   5    10988.55    11000.88    621.02 o
   5  21   5   112074.89   111794.23   3626.30 o
   6  21   5    18439.93    18519.63    831.72 o
   7  21   5    40114.41    38880.13   1441.65 o
   8  21   5       59.27      105.35    133.31 o
   9  21   5       42.14       44.36    133.31 o
  -7 -19   6      562.87      454.67    155.25 o
  -6 -19   6    16885.69    16481.54    815.08 o
  -5 -19   6     1934.00     2138.44    181.17 o
  -4 -19   6     9438.15     9673.82    350.82 o
  -3 -19   6        5.55      101.34    121.99 o
  -2 -19   6     4937.48     4943.83    245.16 o
  -1 -19   6      626.03      700.52    133.08 o
   0 -19   6      535.55      657.95    156.24 o
   1 -19   6       63.95      144.16    188.52 o
  -9 -18   6     6729.02     6409.79    476.85 o
  -8 -18   6       18.10        4.37    129.21 o
  -7 -18   6     2567.63     2417.46    181.17 o
  -6 -18   6      165.52      271.19    205.16 o
  -5 -18   6    60745.13    60554.73   1729.98 o
  -4 -18   6       41.97       79.85    114.52 o
  -3 -18   6     2812.99     2815.88    186.37 o
  -2 -18   6      525.85      512.24    118.98 o
  -1 -18   6     2285.44     2502.79    184.54 o
   0 -18   6     1086.58     1078.22    139.33 o
   1 -18   6      156.50      232.25    137.06 o
   2 -18   6        2.48      -46.04    129.21 o
   3 -18   6      952.17      899.80    172.51 o
 -11 -17   6     6999.75     7441.12    532.30 o
 -10 -17   6    98289.15    96699.55   1918.71 o
  -9 -17   6     6462.88     6683.31    284.69 o
  -8 -17   6     1559.34     1597.90    191.04 o
  -7 -17   6       23.86       16.84    100.52 o
  -6 -17   6    31892.71    31786.02    733.57 o
  -5 -17   6     1176.94     1245.17    141.06 o
  -4 -17   6    51034.39    50706.20   1086.06 o
  -3 -17   6     2035.95     2013.88    161.15 o
  -2 -17   6     2408.50     2421.73    176.24 o
  -1 -17   6       52.23      -67.82    171.89 o
   0 -17   6     4048.79     3935.85    213.16 o
   1 -17   6        7.75       39.02    100.52 o
   2 -17   6    15685.00    16339.16    568.15 o
   3 -17   6      671.42      813.04    120.87 o
   4 -17   6     1301.45     1415.74    145.66 o
   5 -17   6     1752.78     1748.76    166.09 o
 -12 -16   6     4334.92     4568.91    410.32 o
 -11 -16   6   128474.95   127176.96   2456.52 o
 -10 -16   6    11793.49    12187.49    399.23 o
  -9 -16   6    89863.10    90171.04   1781.92 o
  -8 -16   6      176.06      215.63    100.52 o
  -7 -16   6        4.39      121.99     78.42 o
  -6 -16   6     1873.17     1994.82    159.53 o
  -5 -16   6    26400.58    26510.78    631.15 o
  -4 -16   6      184.52      315.26    102.42 o
  -3 -16   6    19465.13    20109.56    704.19 o
  -2 -16   6      154.04      150.74     95.59 o
  -1 -16   6     3265.62     3156.83    188.08 o
   0 -16   6       30.33       24.40     92.27 o
   1 -16   6    23440.41    22748.04    563.79 o
   2 -16   6      870.49      969.70    122.58 o
   3 -16   6     2663.58     2482.93    321.60 o
   4 -16   6        1.36       19.96     94.26 o
   5 -16   6     4990.28     5105.43    238.23 o
   6 -16   6       70.94      196.04    116.87 o
 -12 -15   6    23270.91    23057.97    579.81 o
 -11 -15   6      218.43      591.30    127.19 o
 -10 -15   6   220845.81   219440.64   4111.88 o
  -9 -15   6      283.20      790.16    127.19 o
  -8 -15   6    48012.27    49037.46   1025.21 o
  -7 -15   6      952.51     1037.14    101.94 o
  -6 -15   6      118.68      175.68     74.19 o
  -5 -15   6     1398.18     1474.92    132.62 o
  -4 -15   6    40380.89    39594.63    869.23 o
  -3 -15   6      401.89      539.39    102.42 o
  -2 -15   6    13224.18    12877.51    382.34 o
  -1 -15   6      133.13       66.54     92.27 o
   0 -15   6     1688.64     1528.77    141.06 o
   1 -15   6     2134.09     2328.98    164.12 o
   2 -15   6    12511.07    13117.52    330.14 o
   3 -15   6     4836.28     4748.44    214.94 o
   4 -15   6      250.07      404.20    104.09 o
   5 -15   6       35.54       80.19     98.37 o
   6 -15   6       27.93      201.14    108.72 o
   7 -15   6     1850.91     2135.91    174.35 o
   8 -15   6     3361.12     3559.76    255.06 o
 -13 -14   6       15.16       99.42    111.89 o
 -12 -14   6       47.74       -2.88    105.35 o
 -11 -14   6    56170.64    56800.47   1176.85 o
 -10 -14   6      276.20      651.94    118.98 o
  -9 -14   6   110907.59   109754.47   2118.45 o
  -8 -14   6      320.70      431.54    100.52 o
  -7 -14   6     3307.62     3604.12    160.61 o
  -6 -14   6        2.48       55.45     77.63 o
  -5 -14   6      526.78      504.64     78.42 o
  -4 -14   6     1585.95     1616.69    130.98 o
  -3 -14   6     5239.77     5198.93    266.15 o
  -2 -14   6     2814.73     2866.63    172.62 o
  -1 -14   6      578.37      700.78    112.51 o
   0 -14   6      802.26      883.15    138.62 o
   1 -14   6      651.16      919.42     98.13 o
   2 -14   6      368.86      340.45     79.35 o
   3 -14   6     6346.60     6052.97    209.26 o
   4 -14   6     1265.98     1190.02    129.18 o
   5 -14   6     1651.95     1704.40    147.63 o
   6 -14   6        2.21       15.53     92.27 o
   7 -14   6      857.06     1042.51    354.87 o
   8 -14   6        3.26       71.29    106.46 o
   9 -14   6     5839.96     6175.36    280.43 o
 -14 -13   6     9913.94     9802.28    362.12 o
 -13 -13   6        2.52       29.57    116.44 o
 -12 -13   6       32.62      109.66    103.91 o
 -11 -13   6      270.85      296.25    106.46 o
 -10 -13   6    14758.39    14070.20    399.23 o
  -9 -13   6      758.29      965.06    177.43 o
  -8 -13   6    21550.85    21604.36    512.61 o
  -7 -13   6      127.50      183.96     77.63 o
  -6 -13   6     1838.90     1639.04    149.71 o
  -5 -13   6      562.21      665.56     78.42 o
  -4 -13   6       19.49      127.16     88.72 o
  -3 -13   6     3424.62     3178.58    169.60 o
  -2 -13   6     1160.44     1266.64    122.58 o
  -1 -13   6      363.45      527.91    100.52 o
   0 -13   6    13761.66    13600.26    314.33 o
   1 -13   6     7225.07     7197.00    220.96 o
   2 -13   6     1015.78      979.47     94.26 o
   3 -13   6      493.67      481.41     85.58 o
   4 -13   6     2915.84     2923.74    146.63 o
   5 -13   6      895.07      825.08    110.73 o
   6 -13   6       11.09       99.81    166.34 o
   7 -13   6       67.15      156.49    100.52 o
   8 -13   6     2033.96     2298.89    176.24 o
   9 -13   6     4095.39     4430.80    241.75 o
  10 -13   6    29730.72    32632.30    934.73 o
 -14 -12   6       40.25      169.63    105.64 o
 -13 -12   6     4032.57     4222.00    225.60 o
 -12 -12   6      271.58      445.11    108.72 o
 -11 -12   6     5553.08     5437.31    239.54 o
 -10 -12   6      473.16      577.73    106.46 o
  -9 -12   6    21032.68    21626.92    512.61 o
  -8 -12   6      810.49      812.63    106.46 o
  -7 -12   6      232.48      612.98     78.42 o
  -6 -12   6     3277.59     3349.09    141.15 o
  -5 -12   6    16861.71    17156.19    360.71 o
  -4 -12   6       97.43      169.30     58.42 o
  -3 -12   6     7133.26     7091.96    271.70 o
  -2 -12   6     7578.91     7558.22    282.78 o
  -1 -12   6    22434.37    22548.20    534.02 o
   0 -12   6     6748.51     6538.86    203.40 o
   1 -12   6    58306.21    57142.05   1269.76 o
   2 -12   6      918.41      772.34     81.07 o
   3 -12   6    21519.46    21399.94    554.48 o
   4 -12   6     2930.08     2793.91    144.16 o
   5 -12   6      237.47      281.51     94.04 o
   6 -12   6     6482.06     6268.73    343.78 o
   7 -12   6     7026.97     7105.76    687.56 o
   8 -12   6        3.59       56.78     95.92 o
   9 -12   6     1655.60     1908.35    166.09 o
  10 -12   6    29886.67    30257.07   2301.09 o
  11 -12   6    43062.64    48539.16   2062.67 o
 -14 -11   6     8329.87     8296.47    286.14 o
 -13 -11   6       51.03      144.16     94.10 o
 -12 -11   6      985.75     1175.60    117.62 o
 -11 -11   6      865.03     1029.41    109.78 o
 -10 -11   6     1380.82     1658.62    135.36 o
  -9 -11   6       25.19       88.72     73.82 o
  -8 -11   6       99.98      520.25    194.07 o
  -7 -11   6      111.35      219.18     66.31 o
  -6 -11   6   109373.55   107905.53   1787.82 o
  -5 -11   6     4201.56     5015.20    632.11 o
  -4 -11   6    98903.44    96107.34   1599.61 o
  -3 -11   6     1973.01     2058.48    105.64 o
  -2 -11   6     1691.50     1770.27     97.78 o
  -1 -11   6     4022.27     3640.10    182.98 o
   0 -11   6    25912.27    26034.89    487.96 o
   1 -11   6    11049.68    11173.97    593.29 o
   2 -11   6     3739.77     4124.05    151.43 o
   3 -11   6     4218.85     4409.14    170.47 o
   4 -11   6      410.30      427.28     79.35 o
   5 -11   6     2409.08     2021.11    310.51 o
   6 -11   6    58716.60    58729.06   1253.13 o
   7 -11   6    11275.58    11002.78    352.34 o
   8 -11   6     6017.16     6251.04    256.75 o
   9 -11   6      659.83      889.27    129.18 o
  10 -11   6    16609.39    17059.23    586.12 o
  11 -11   6    25851.99    26286.51   1158.86 o
 -15 -10   6      145.86      211.53    156.24 o
 -14 -10   6      360.27      545.61    129.18 o
 -13 -10   6       50.04       48.70     89.92 o
 -12 -10   6      172.24      177.43     86.26 o
 -11 -10   6     2357.88     2458.46    141.15 o
 -10 -10   6     1106.66     1065.06    101.94 o
  -9 -10   6      592.04      645.68     92.27 o
  -8 -10   6     3234.88     3275.05    167.75 o
  -7 -10   6    38835.53    38061.83    789.79 o
  -6 -10   6    21269.76    21496.53    419.47 o
  -5 -10   6   381843.16   374707.66   5982.84 o
  -4 -10   6    59446.82    58252.24    995.78 o
  -3 -10   6    86713.49    84381.03   1407.41 o
  -2 -10   6       77.67      212.13     50.52 o
  -1 -10   6    18817.68    18117.93    314.39 o
   0 -10   6    12101.18    12269.01    237.07 o
   1 -10   6    59745.50    59591.17   1014.40 o
   2 -10   6     4863.08     4238.70    277.24 o
   3 -10   6      714.44      693.90     88.72 o
   4 -10   6     3595.58     3703.58    149.74 o
   5 -10   6    29838.19    28871.74    550.22 o
   6 -10   6    45456.40    47431.07   2927.66 o
   7 -10   6    56741.66    55981.38   1258.67 o
   8 -10   6    18641.95    18610.35    464.94 o
   9 -10   6       52.30       66.54     94.04 o
  10 -10   6     3147.87     3023.02    191.17 o
  11 -10   6    11387.21    11381.09    609.93 o
  12 -10   6    14086.86    14414.59    887.17 o
 -15  -9   6        2.19      127.53    148.99 o
 -14  -9   6     3989.70     4495.27    360.41 o
 -13  -9   6      670.35      912.85    113.50 o
 -12  -9   6     6241.18     7329.13    410.31 o
 -11  -9   6     3494.63     4084.73    304.96 o
 -10  -9   6    29962.84    30167.96    584.15 o
  -9  -9   6      988.12     1095.73    101.94 o
  -8  -9   6       55.33      108.94     66.31 o
  -7  -9   6    14798.79    15266.57    379.44 o
  -6  -9   6   319074.75   311758.03   4987.05 o
  -5  -9   6   106897.48   106802.62   1756.45 o
  -4  -9   6   450700.94   440615.63   7010.00 o
  -3  -9   6    18931.95    19890.91    388.10 o
  -2  -9   6    11554.59    11641.13    218.47 o
  -1  -9   6     3624.61     3439.71    103.91 o
   0  -9   6    26827.77    26252.86    426.32 o
   1  -9   6       76.57      171.38     42.60 o
   2  -9   6     9173.11     8469.66    526.76 o
   3  -9   6     2074.80     2581.86    232.88 o
   4  -9   6      332.33      280.45     66.54 o
   5  -9   6    33975.39    35032.35   1369.56 o
   6  -9   6    47710.34    49141.41    864.47 o
   7  -9   6    55701.90    57245.00   2001.67 o
   8  -9   6    16550.73    16415.24    670.92 o
   9  -9   6      258.29      513.85    106.89 o
  10  -9   6     2851.05     2869.10    183.93 o
  11  -9   6     2976.17     2708.72    237.07 o
  12  -9   6      956.06     1026.80    186.24 o
  13  -9   6     1047.20     1141.35    198.92 o
 -15  -8   6     2273.25     2497.57    243.09 o
 -14  -8   6      133.82      206.21    144.91 o
 -13  -8   6       67.86      308.92    138.62 o
 -12  -8   6      447.33      546.27    110.73 o
 -11  -8   6    64330.04    65639.57   1314.60 o
 -10  -8   6     4510.69     4319.97    172.51 o
  -9  -8   6    67233.95    68598.92   1297.48 o
  -8  -8   6      136.72      475.47    166.34 o
  -7  -8   6    13018.11    13353.76    377.05 o
  -6  -8   6    31366.31    32522.69    584.15 o
  -5  -8   6   228222.31   229025.56   3677.58 o
  -4  -8   6   118345.31   120070.69   1960.34 o
  -3  -8   6    61044.91    63470.00   1757.70 o
  -2  -8   6      666.63     1083.24    171.89 o
  -1  -8   6     5269.67     5258.25    130.98 o
   0  -8   6     5436.21     5808.84    160.80 o
   1  -8   6       84.16      171.43     41.19 o
   2  -8   6    18283.78    18805.32    369.83 o
   3  -8   6     4412.35     4968.14    177.43 o
   4  -8   6     4899.93     4706.97    171.89 o
   5  -8   6     7241.86     6937.56    587.75 o
   6  -8   6    16125.82    16453.79    297.72 o
   7  -8   6     5000.56     5070.85    155.26 o
   8  -8   6     7597.30     7235.60    214.05 o
   9  -8   6       21.83      -31.25     70.34 o
  10  -8   6     1749.48     1870.54    171.89 o
  11  -8   6      108.99      118.03     96.94 o
  12  -8   6     2510.24     2732.49    185.18 o
  13  -8   6     3967.85     4060.15    293.87 o
  14  -8   6     1061.39     1040.43    154.06 o
 -15  -7   6        4.26       23.38    144.91 o
 -14  -7   6     1454.78     1767.81    199.84 o
 -13  -7   6     1007.78     1135.45    172.51 o
 -12  -7   6     9564.57     8871.17    443.58 o
 -11  -7   6     8303.90     8798.04    246.17 o
 -10  -7   6   133105.53   133481.34   2144.29 o
  -9  -7   6    27950.56    27929.65    515.94 o
  -8  -7   6    57947.74    58577.59    887.02 o
  -7  -7   6       61.32       46.21     45.12 o
  -6  -7   6     2839.77     3214.66    116.44 o
  -5  -7   6    42821.69    41984.91    631.35 o
  -4  -7   6   147100.45   146169.25   2364.13 o
  -3  -7   6    16148.28    15669.79    263.70 o
  -2  -7   6     4592.06     4746.35    119.85 o
  -1  -7   6    19832.79    20405.23    327.70 o
   0  -7   6     8838.79     8298.08    165.20 o
   1  -7   6     1933.59     2086.15     77.25 o
   2  -7   6      216.86      317.81     33.27 o
   3  -7   6     1119.82     1300.44    182.98 o
   4  -7   6      243.70      233.97    182.98 o
   5  -7   6      795.57      797.75     62.30 o
   6  -7   6        2.07       57.67     41.69 o
   7  -7   6     1395.99     1350.59    105.35 o
   8  -7   6     1690.84     1624.88     77.03 o
   9  -7   6     1080.61      918.18    127.53 o
  10  -7   6       46.20       -7.39     94.26 o
  11  -7   6     4677.71     4940.86    338.23 o
  12  -7   6     1910.16     2176.91    156.56 o
  13  -7   6     5780.55     5551.81    271.70 o
  14  -7   6     1666.02     1750.66    182.98 o
 -15  -6   6     1150.19     1290.35    360.41 o
 -14  -6   6       62.34       74.57    108.72 o
 -13  -6   6      156.80      651.39    188.52 o
 -12  -6   6     2459.31     2520.98    159.53 o
 -11  -6   6    61845.52    62775.71   1060.77 o
 -10  -6   6    20694.54    22135.73    430.43 o
  -9  -6   6   125313.68   124613.70   1999.36 o
  -8  -6   6     8148.16     8152.31    212.98 o
  -7  -6   6     3904.11     4282.40    143.64 o
  -6  -6   6     5829.16     6277.76    137.06 o
  -5  -6   6     1441.06     1547.97     62.73 o
  -4  -6   6      188.07      372.84     36.91 o
  -3  -6   6    18845.62    18589.22    298.35 o
  -2  -6   6     4950.15     5511.53    116.87 o
  -1  -6   6    17071.12    17010.20    277.10 o
   0  -6   6      574.92      652.41     50.48 o
   1  -6   6     3614.59     3822.24    243.97 o
   2  -6   6     4095.15     3736.57    160.80 o
   3  -6   6       92.60      148.08     31.87 o
   4  -6   6      843.86      965.65     66.54 o
   5  -6   6     1091.30     1326.70    210.70 o
   6  -6   6     2483.93     2775.62    238.43 o
   7  -6   6     2621.26     2462.05     86.99 o
   8  -6   6      117.87      178.29     47.02 o
   9  -6   6     1713.84     1688.08    102.96 o
  10  -6   6     9403.92     9677.48    261.52 o
  11  -6   6     8105.52     8512.63    290.82 o
  12  -6   6     4886.90     5068.14    223.71 o
  13  -6   6      395.51      510.25    115.54 o
  14  -6   6     6936.36     7158.52    286.76 o
  15  -6   6     1712.88     1674.56    166.34 o
 -15  -5   6      996.05     1301.64    155.89 o
 -14  -5   6     2373.87     2755.12    182.58 o
 -13  -5   6       25.25      -26.62     92.27 o
 -12  -5   6     2859.83     2823.44    327.14 o
 -11  -5   6     1361.62     1437.13    288.33 o
 -10  -5   6    33716.93    33825.52    606.77 o
  -9  -5   6    32245.80    32510.09    648.74 o
  -8  -5   6    12006.57    12468.82    266.27 o
  -7  -5   6     6510.54     6165.55    282.78 o
  -6  -5   6     3188.27     3111.42     93.12 o
  -5  -5   6     9132.41     8891.11    160.61 o
  -4  -5   6     1129.48     1113.68     50.52 o
  -3  -5   6    14845.03    15442.46    223.38 o
  -2  -5   6     7623.02     8203.33    151.61 o
  -1  -5   6    52416.59    52972.61    853.90 o
   0  -5   6    69638.80    70195.59   1558.09 o
   1  -5   6    30192.04    29770.66    450.30 o
   2  -5   6    27203.18    28031.66    429.43 o
   3  -5   6     1262.33     1643.11     63.73 o
   4  -5   6     4265.97     4085.19    105.54 o
   5  -5   6     6331.86     6914.18    643.20 o
   6  -5   6     2784.70     2784.13    116.44 o
   7  -5   6     8230.26     8022.29    205.16 o
   8  -5   6     3884.87     3666.34    118.98 o
   9  -5   6     7072.01     7009.54    227.34 o
  10  -5   6     5410.62     5515.58    182.03 o
  11  -5   6    74963.24    72842.11   2051.58 o
  12  -5   6    10236.34    10180.05    864.99 o
  13  -5   6    19883.85    19147.95    474.96 o
  14  -5   6      507.37      568.76    115.54 o
  15  -5   6    10551.48    10892.36    369.32 o
 -15  -4   6     1897.05     2040.92    182.58 o
 -14  -4   6      320.52      312.30    116.87 o
 -13  -4   6        6.08       87.44     98.37 o
 -12  -4   6        8.20      -56.89     87.90 o
 -11  -4   6     4011.02     4488.59    399.23 o
 -10  -4   6     4968.90     4884.93    194.70 o
  -9  -4   6    28395.68    28751.39    609.93 o
  -8  -4   6     4797.13     5112.88    243.97 o
  -7  -4   6        1.65       94.26     47.05 o
  -6  -4   6    12057.58    12240.81    250.56 o
  -5  -4   6       89.17      340.80     99.81 o
  -4  -4   6     6710.52     6729.32    108.72 o
  -3  -4   6      989.93     1276.76     94.26 o
  -2  -4   6    72079.10    73942.12    992.52 o
  -1  -4   6   232826.36   226926.42   3803.73 o
   0  -4   6   313433.53   302160.16   7330.22 o
   1  -4   6   223027.31   210550.19   5677.88 o
   2  -4   6    91896.11    90384.78   1284.16 o
   3  -4   6     2565.62     2113.59    210.70 o
   4  -4   6     7236.51     6804.87    532.30 o
   5  -4   6    18128.50    17871.79    298.31 o
   6  -4   6      730.04      870.11     48.47 o
   7  -4   6    13513.41    13382.95    316.05 o
   8  -4   6      763.97      930.83     63.59 o
   9  -4   6      617.21      686.63     61.28 o
  10  -4   6    33193.88    33046.38    737.46 o
  11  -4   6    16209.66    15762.42    937.07 o
  12  -4   6   177676.55   172012.11   3120.13 o
  13  -4   6     5318.58     5239.61    670.92 o
  14  -4   6     5100.55     4941.66    454.67 o
  15  -4   6      336.62      221.43    112.51 o
  16  -4   6    23794.74    24835.34    596.00 o
 -15  -3   6     1218.94     1493.64    166.09 o
 -14  -3   6     1148.37     1255.86    182.98 o
 -13  -3   6      554.89      752.09    124.99 o
 -12  -3   6     4119.38     3676.59    192.81 o
 -11  -3   6     7047.73     6773.54    246.18 o
 -10  -3   6     1135.45     1309.72    110.73 o
  -9  -3   6        3.83      104.56     53.23 o
  -8  -3   6      389.51      637.50    116.44 o
  -7  -3   6    18279.74    18052.58    344.76 o
  -6  -3   6    43499.18    41397.47    606.42 o
  -5  -3   6    18562.63    18442.32    410.31 o
  -4  -3   6     4662.04     4928.86    243.97 o
  -3  -3   6       38.64      148.74     44.36 o
  -2  -3   6    88014.25    90237.48   1083.13 o
  -1  -3   6   225796.28   222744.53   2815.11 o
   0  -3   6   201689.50   194095.22   6298.89 o
   1  -3   6   469392.44   450084.19  14843.44 o
   2  -3   6    15161.15    15099.71    245.93 o
   3  -3   6    11838.47    11204.10    377.05 o
   4  -3   6    20757.54    19424.40    317.08 o
   5  -3   6      574.40      686.05    121.99 o
   6  -3   6       24.78       82.06     36.91 o
   7  -3   6    28101.67    27708.34    501.12 o
   8  -3   6     1046.83     1150.74     63.59 o
   9  -3   6     8258.32     8478.14    183.83 o
  10  -3   6     5958.74     6029.09    432.49 o
  11  -3   6   135285.92   136093.36   2478.53 o
  12  -3   6     5832.17     6168.89    892.71 o
  13  -3   6    80626.77    78854.20   1674.53 o
  14  -3   6      164.25      192.79     94.04 o
  15  -3   6      841.78     1049.80    188.52 o
  16  -3   6      672.90      851.41    137.44 o
 -15  -2   6     7902.93     8341.79    548.93 o
 -14  -2   6      349.75      300.11    118.98 o
 -13  -2   6      579.24      514.63    116.87 o
 -12  -2   6     5208.09     5470.26    288.33 o
 -11  -2   6    10110.37    10088.90    426.95 o
 -10  -2   6     3958.19     3110.01    157.79 o
  -9  -2   6     1655.67     1578.82    188.52 o
  -8  -2   6     3722.08     3948.54    260.61 o
  -7  -2   6    15058.16    14656.91    332.69 o
  -6  -2   6   135577.53   131747.97   1839.67 o
  -5  -2   6   102905.07   100745.70   1547.00 o
  -4  -2   6   129570.60   126446.45   2389.81 o
  -3  -2   6    15145.23    15486.83    537.85 o
  -2  -2   6    52773.81    54584.23   1352.93 o
  -1  -2   6    38277.20    39514.49    482.40 o
   0  -2   6   437195.31   407269.81  10524.02 o
   1  -2   6    78720.97    78778.55   3576.40 o
   2  -2   6   151391.55   147050.77   2317.72 o
   3  -2   6      682.33      801.44     42.40 o
   4  -2   6    59710.97    60550.41   1053.51 o
   5  -2   6      569.63      637.88     38.51 o
   6  -2   6       40.27      282.33     36.91 o
   7  -2   6      387.00      393.83     38.51 o
   8  -2   6     5664.82     5522.13    310.51 o
   9  -2   6     1128.91     1197.47    182.98 o
  10  -2   6     9896.72     9842.09    202.42 o
  11  -2   6      307.72      261.40     61.28 o
  12  -2   6    86252.13    86027.88   1607.08 o
  13  -2   6      368.45      419.08     94.04 o
  14  -2   6     7717.34     8293.97    438.04 o
  15  -2   6      345.42      261.65    144.16 o
  16  -2   6     3537.03     3654.97    201.16 o
  17  -2   6       72.36      156.64    118.98 o
 -15  -1   6     3677.87     3823.05    465.76 o
 -14  -1   6      252.96      174.57    116.87 o
 -13  -1   6      141.94      104.32    100.52 o
 -12  -1   6       43.18       39.74     90.24 o
 -11  -1   6       25.20       66.06     87.90 o
 -10  -1   6      719.25      870.39    106.46 o
  -9  -1   6     7526.66     6301.43    221.45 o
  -8  -1   6     6859.94     6067.06    211.26 o
  -7  -1   6    45906.04    44561.58    660.49 o
  -6  -1   6   208009.78   205689.97   2843.75 o
  -5  -1   6   396914.78   388620.16   7995.59 o
  -4  -1   6   209217.84   209141.22   2722.50 o
  -3  -1   6    69267.40    69848.02   1369.56 o
  -2  -1   6       43.20      180.65     38.81 o
  -1  -1   6    47236.10    47418.08    693.10 o
   0  -1   6    44199.50    42230.51    518.85 o
   1  -1   6   162228.44   159038.83   2400.90 o
   2  -1   6    31946.16    31869.99    870.53 o
   3  -1   6    10843.54    10381.33    175.32 o
   4  -1   6     4333.75     4136.45     88.72 o
   5  -1   6     4148.38     4423.40     89.27 o
   6  -1   6     6744.38     6893.27    177.43 o
   7  -1   6     3551.16     3064.21     77.03 o
   8  -1   6     6634.37     6333.12    132.62 o
   9  -1   6      856.57      874.05     72.08 o
  10  -1   6      318.69      317.00     50.52 o
  11  -1   6     9506.98     9368.44    299.42 o
  12  -1   6      316.01      361.62    133.08 o
  13  -1   6    18322.00    18745.53    715.28 o
  14  -1   6      606.73      774.25    110.73 o
  15  -1   6     2997.28     3219.30    178.01 o
  16  -1   6      335.17      375.41    144.16 o
  17  -1   6      138.47      248.00    127.53 o
 -15   0   6    17073.13    15713.96    587.75 o
 -14   0   6      538.07      571.97    133.08 o
 -13   0   6      394.26      381.48    116.44 o
 -12   0   6      855.85      762.53    194.07 o
 -11   0   6     1316.80     1138.35    124.99 o
 -10   0   6      258.45      395.58    199.61 o
  -9   0   6      814.24      622.62     87.90 o
  -8   0   6     1843.27     1941.89     98.13 o
  -7   0   6    41667.16    40158.07    677.01 o
  -6   0   6   142732.48   136727.08   1912.15 o
  -5   0   6   189606.02   189694.30   3676.20 o
  -4   0   6   344420.56   335510.84   4190.27 o
  -3   0   6    45989.23    45521.30    558.66 o
  -2   0   6    32943.61    32711.18    726.37 o
  -1   0   6      209.66      318.74     28.53 o
   0   0   6      944.49     1090.18     77.63 o
   1   0   6      564.81     1013.74    105.35 o
   2   0   6    89603.16    87414.03   1663.44 o
   3   0   6    10914.44    11350.90    243.97 o
   4   0   6     1234.16     1689.25     60.99 o
   5   0   6     6160.50     5407.85    104.09 o
   6   0   6     1549.87     1630.97     60.99 o
   7   0   6      146.09      169.37     55.45 o
   8   0   6     5727.37     5220.17    112.51 o
   9   0   6     5467.14     5252.48    112.51 o
  10   0   6      343.54      581.28    177.43 o
  11   0   6     2431.28     2140.86     87.90 o
  12   0   6     1923.18     2200.28    109.78 o
  13   0   6       23.61      -24.40     58.42 o
  14   0   6      122.54      148.70     82.06 o
  15   0   6        3.25      212.92     92.27 o
  16   0   6    28193.28    28298.65    631.38 o
  17   0   6      238.61      207.93    221.79 o
 -14   1   6      493.66      416.65    133.08 o
 -13   1   6     1565.49     1822.86    260.61 o
 -12   1   6        7.98        8.53     98.37 o
 -11   1   6     4714.38     4997.10    219.50 o
 -10   1   6      463.86      584.68     98.37 o
  -9   1   6     5385.60     5684.81    221.79 o
  -8   1   6      400.01      627.06     69.43 o
  -7   1   6    10025.72     9652.58    499.03 o
  -6   1   6    11461.24    10593.22    510.12 o
  -5   1   6   238565.92   233644.33   2945.29 o
  -4   1   6    38815.36    36589.72    670.92 o
  -3   1   6   147418.91   148148.73   3382.32 o
  -2   1   6     3584.71     4010.21     95.92 o
  -1   1   6    14436.34    16339.64    239.02 o
   0   1   6      182.54      207.44     72.08 o
   1   1   6     8474.30    10068.46    144.70 o
   2   1   6     5171.55     4515.58    249.52 o
   3   1   6     1198.83     1392.50     47.02 o
   4   1   6       36.89      110.90     19.84 o
   5   1   6   119741.43   115501.27   1482.71 o
   6   1   6    17102.47    16536.09    293.87 o
   7   1   6     4307.79     3860.33     92.27 o
   8   1   6     4337.56     4027.26    205.16 o
   9   1   6       39.97      260.46    105.35 o
  10   1   6       44.85      136.05     38.81 o
  11   1   6      220.86      349.21     45.12 o
  12   1   6       27.35      178.29     50.52 o
  13   1   6      527.73      729.18     78.42 o
  14   1   6        3.43       73.19     73.82 o
  15   1   6    26887.15    25982.36    572.64 o
  16   1   6     1399.96     2572.79    199.61 o
  17   1   6    78271.75    78965.05   5583.61 o
 -14   2   6     1193.87     1323.26    161.99 o
 -13   2   6     3333.45     3316.54    211.26 o
 -12   2   6      534.54      441.13    116.87 o
 -11   2   6     3371.21     3901.58    202.42 o
 -10   2   6      447.24      650.78    138.62 o
  -9   2   6     1494.95     1505.42    105.57 o
  -8   2   6     3724.92     3753.10    145.41 o
  -7   2   6      241.03      347.73     77.63 o
  -6   2   6    13106.83    13044.65    282.78 o
  -5   2   6     5495.56     4948.97    221.79 o
  -4   2   6    26045.44    25728.37    364.57 o
  -3   2   6     1059.98     1323.83     55.36 o
  -2   2   6     2680.88     2630.08     73.82 o
  -1   2   6     1658.39     1550.01     58.41 o
   0   2   6     1453.10     1900.79    266.15 o
   1   2   6     4088.58     4413.23     81.76 o
   2   2   6    20980.11    20407.37    316.94 o
   3   2   6    17088.01    16181.73    615.47 o
   4   2   6    87304.80    88561.98   2306.64 o
   5   2   6    14282.41    13961.91    554.48 o
   6   2   6   131978.13   131961.89   1685.70 o
   7   2   6       12.56      110.90     66.54 o
   8   2   6     4284.12     4545.62    127.53 o
   9   2   6     1093.94      965.68     47.02 o
  10   2   6     1898.40     1680.98     65.49 o
  11   2   6      177.53      183.40     49.90 o
  12   2   6      368.23      526.97     58.42 o
  13   2   6       41.89       94.69     50.52 o
  14   2   6     7741.67     7482.93    211.29 o
  15   2   6       96.26      237.50     90.24 o
  16   2   6   135400.31   138806.23   2542.48 o
  17   2   6     9322.98    10479.67    587.75 o
 -14   3   6      388.66      396.31    143.50 o
 -13   3   6     2219.82     2458.32    260.61 o
 -12   3   6      122.05       25.35    106.46 o
 -11   3   6       24.32      218.10    100.52 o
 -10   3   6      169.68      111.42     75.56 o
  -9   3   6     2126.47     1909.79    115.54 o
  -8   3   6       56.97      110.24     63.59 o
  -7   3   6      825.93     1048.47    105.35 o
  -6   3   6     1951.35     1799.65     87.90 o
  -5   3   6    20970.74    20973.64    349.04 o
  -4   3   6      709.18      681.86     47.02 o
  -3   3   6     4285.51     4105.24    160.80 o
  -2   3   6      137.01      105.64     23.52 o
  -1   3   6    85582.05    88857.26   1255.07 o
   0   3   6      644.06      541.17     34.64 o
   1   3   6    20946.20    22501.87    311.30 o
   2   3   6     3413.63     3013.95    194.07 o
   3   3   6     2720.77     3105.95    105.64 o
   4   3   6      970.35      869.41     99.81 o
   5   3   6   713548.75   686032.06   9419.36 o
   6   3   6      350.28      477.62    194.07 o
   7   3   6   133994.69   126807.77   1765.44 o
   8   3   6       36.74       99.81     31.37 o
   9   3   6    18476.50    18579.24    298.35 o
  10   3   6        0.46       45.59     34.64 o
  11   3   6      982.45     1171.84     69.28 o
  12   3   6     2429.87     2518.71    105.35 o
  13   3   6       13.14      126.25     88.72 o
  14   3   6       89.65      164.13     58.42 o
  15   3   6    23648.55    23787.40    454.00 o
  16   3   6    12944.66    12642.14    643.20 o
  17   3   6   147760.86   139795.47   4358.21 o
  18   3   6    14097.21    15026.40    754.09 o
 -13   4   6     1081.18     1107.03    249.52 o
 -12   4   6     7507.39     6794.78    360.41 o
 -11   4   6     1906.99     2080.09    177.43 o
 -10   4   6      332.04      592.78    127.53 o
  -9   4   6      265.70      152.61     75.56 o
  -8   4   6       14.01      120.60     99.81 o
  -7   4   6      627.16      723.08     69.28 o
  -6   4   6     3825.93     3904.96    205.16 o
  -5   4   6      108.23      191.94     50.52 o
  -4   4   6     3647.56     3196.07    121.35 o
  -3   4   6    13359.61    12770.37    258.77 o
  -2   4   6    47841.77    48676.04    658.13 o
  -1   4   6      743.72     1123.61     60.99 o
   0   4   6   352868.59   352580.81   4843.35 o
   1   4   6    14259.60    14673.41    238.30 o
   2   4   6    51436.81    53848.28    701.23 o
   3   4   6     1841.29     1374.26     94.26 o
   4   4   6   195383.81   192502.00   2930.64 o
   5   4   6     1806.32     1894.23    155.25 o
   6   4   6   354261.63   341226.22   4678.53 o
   7   4   6      353.15      672.80    149.71 o
   8   4   6     5135.83     4753.10    113.50 o
   9   4   6      840.87     1079.28     58.42 o
  10   4   6     7847.47     7550.83    199.61 o
  11   4   6     1032.01     1082.69     66.31 o
  12   4   6    29220.15    29278.94    458.07 o
  13   4   6      631.45      542.07     99.81 o
  14   4   6     4399.84     4495.62    138.55 o
  15   4   6     4448.86     4673.18    165.30 o
  16   4   6    48424.98    46886.81   1607.99 o
  17   4   6    17147.18    18497.45    809.54 o
  18   4   6    42791.98    42639.50   1519.27 o
 -13   5   6     2019.19     1716.84    388.14 o
 -12   5   6     3060.66     2325.48    188.62 o
 -11   5   6    17199.33    17263.45    432.49 o
 -10   5   6     1777.02     1649.68    125.50 o
  -9   5   6     4310.20     4544.03    349.32 o
  -8   5   6     1162.18     1186.08     94.26 o
  -7   5   6     5620.83     5131.29    162.44 o
  -6   5   6     5648.53     5026.02    154.49 o
  -5   5   6     1298.25     1464.30     89.92 o
  -4   5   6      331.90      453.09     58.42 o
  -3   5   6     1075.02     1162.13    177.43 o
  -2   5   6    14649.76    14306.54    532.30 o
  -1   5   6   339625.69   345910.56   5278.64 o
   0   5   6    36611.28    36171.95    546.22 o
   1   5   6   509610.03   499905.44   6870.13 o
   2   5   6      611.12      779.02     55.45 o
   3   5   6     9853.88     9359.88    195.57 o
   4   5   6      527.24      881.30     99.81 o
   5   5   6   111646.71   118045.66   1821.97 o
   6   5   6    15232.73    14860.50    244.68 o
   7   5   6    55386.13    53073.78    761.93 o
   8   5   6       35.26       38.81     38.81 o
   9   5   6     9648.13     9632.43    181.17 o
  10   5   6     3657.00     3508.39    160.80 o
  11   5   6    32598.77    32067.01    492.73 o
  12   5   6      358.21      400.67     83.17 o
  13   5   6     4751.94     4606.98    349.32 o
  14   5   6     1418.30     1572.16     96.94 o
  15   5   6     6013.94     5969.64    227.72 o
  16   5   6     1530.06     1348.69    130.56 o
  17   5   6    18517.56    17798.80    776.27 o
  18   5   6     3348.52     3659.57    354.87 o
 -13   6   6      458.68      565.57    255.06 o
 -12   6   6    21901.59    22473.73   2267.82 o
 -11   6   6     8339.95     8651.00    280.87 o
 -10   6   6    35499.75    34374.38    651.26 o
  -9   6   6     1993.46     1865.16    114.52 o
  -8   6   6       81.87      186.06     72.08 o
  -7   6   6      364.23      378.67     66.31 o
  -6   6   6    19179.29    18678.21   1131.14 o
  -5   6   6      114.89      249.05     58.42 o
  -4   6   6    10088.73     9569.49    321.60 o
  -3   6   6     2258.73     2065.03    127.53 o
  -2   6   6     5306.50     5921.89    119.85 o
  -1   6   6     2757.29     2962.96    144.16 o
   0   6   6  1111244.75  1066380.13  14704.36 o
   1   6   6     3038.79     3272.92    106.46 o
   2   6   6   497937.88   491677.50   6748.19 o
   3   6   6       11.31       33.27     23.52 o
   4   6   6     9015.70     9859.58    183.15 o
   5   6   6      207.61      136.49     72.08 o
   6   6   6    45682.68    45672.18    743.07 o
   7   6   6     2468.44     2685.42    216.25 o
   8   6   6      999.82     1060.53     50.52 o
   9   6   6    13076.26    12221.80    212.98 o
  10   6   6    10836.29    10539.18    338.23 o
  11   6   6     2345.27     2066.68     85.19 o
  12   6   6    37701.78    37115.46    631.37 o
  13   6   6     4224.34     4118.72    155.25 o
  14   6   6     1637.94     1761.20    105.57 o
  15   6   6      943.54      872.12    106.46 o
  16   6   6      846.54      592.40    106.46 o
  17   6   6      415.04      388.14    144.16 o
  18   6   6      269.46      487.94    210.70 o
 -12   7   6     4159.31     4151.95    354.87 o
 -11   7   6    31875.95    30121.00   1574.72 o
 -10   7   6     1976.02     2007.13    310.51 o
  -9   7   6     1623.73     1565.52    111.89 o
  -8   7   6     4972.92     4862.55    170.39 o
  -7   7   6     5068.41     4590.55    162.44 o
  -6   7   6        4.04       45.66     66.31 o
  -5   7   6    52107.61    51473.76   1230.95 o
  -4   7   6      457.78      489.49     66.31 o
  -3   7   6     5621.03     6010.56    184.15 o
  -2   7   6       87.74      102.02     38.81 o
  -1   7   6   275787.41   275559.44   3452.69 o
   0   7   6       31.39      278.50    138.62 o
   1   7   6   571096.75   566955.63   7791.38 o
   2   7   6     7916.52     8521.41    293.87 o
   3   7   6    33547.26    35183.82    591.06 o
   4   7   6     6331.19     6632.39    205.16 o
   5   7   6     9099.01     9090.16    175.26 o
   6   7   6     6464.85     6127.86    157.79 o
   7   7   6      171.45      495.64     88.72 o
   8   7   6     1278.24     1400.12     58.42 o
   9   7   6     7682.60     8156.64    191.17 o
  10   7   6      136.50      331.51    110.90 o
  11   7   6      512.46      470.23    116.44 o
  12   7   6     1212.67     1175.17     85.58 o
  13   7   6      709.11      694.06    127.53 o
  14   7   6     1776.70     1856.00    127.19 o
  15   7   6     7452.93     7872.79    264.64 o
  16   7   6       26.45       55.45     87.90 o
  17   7   6      196.11      157.72    103.91 o
  18   7   6     1389.78     1685.62    199.61 o
 -12   8   6     4968.06     4860.56    265.24 o
 -11   8   6       87.14       70.74    249.52 o
 -10   8   6    27642.50    27109.99   1031.33 o
  -9   8   6      318.72      303.45     85.19 o
  -8   8   6     6940.78     7031.64    282.78 o
  -7   8   6        1.23       22.18     70.57 o
  -6   8   6    13309.56    12979.16    382.59 o
  -5   8   6      151.70      296.98     69.28 o
  -4   8   6    10658.78    10916.72    270.45 o
  -3   8   6      659.88      760.31    144.16 o
  -2   8   6     5563.53     5645.36    157.20 o
  -1   8   6      680.65      862.30     50.52 o
   0   8   6    71925.59    73776.93   1060.90 o
   1   8   6    27915.39    27210.76    429.36 o
   2   8   6    68252.22    72126.08   1042.02 o
   3   8   6     3396.55     2918.52     85.19 o
   4   8   6     6499.27     7695.42    221.79 o
   5   8   6     4553.36     4685.33    166.34 o
   6   8   6     2547.48     2152.04    105.35 o
   7   8   6     4859.23     4915.30    232.88 o
   8   8   6     2823.49     3043.57    232.88 o
   9   8   6     1076.39     1222.05     75.56 o
  10   8   6    30000.01    29518.80    513.27 o
  11   8   6     8445.57     8851.94    410.31 o
  12   8   6     7805.87     7364.28    201.16 o
  13   8   6       62.91       21.53     77.63 o
  14   8   6    10537.61    10863.53    313.72 o
  15   8   6     1545.57     1754.78    133.08 o
  16   8   6      587.67      891.67    114.52 o
  17   8   6       27.00       83.60    101.04 o
  18   8   6     3704.82     4029.05    209.25 o
 -11   9   6     5232.91     4681.91    222.45 o
 -10   9   6      249.18      119.57     87.90 o
  -9   9   6      825.33      777.95    127.53 o
  -8   9   6        6.03       30.80     69.28 o
  -7   9   6    10797.03    10971.97    354.87 o
  -6   9   6       53.05      103.50     69.28 o
  -5   9   6    23020.44    22876.28    450.43 o
  -4   9   6      498.82      471.95     74.19 o
  -3   9   6    14101.71    13822.52    301.82 o
  -2   9   6      943.59     1033.86    110.90 o
  -1   9   6     2127.80     2241.44     95.92 o
   0   9   6     1955.19     2125.41     78.42 o
   1   9   6     2834.38     2754.25    238.43 o
   2   9   6     3120.06     3412.13    210.70 o
   3   9   6     9536.11     9850.00    187.71 o
   4   9   6    19680.39    20044.50    370.93 o
   5   9   6    73395.56    75529.20   2245.64 o
   6   9   6     1440.98     1685.56    360.41 o
   7   9   6    10567.28    11303.61    209.98 o
   8   9   6     1471.93     1339.99    110.90 o
   9   9   6    29295.39    29211.63    511.98 o
  10   9   6     9940.46    10418.90    393.68 o
  11   9   6    61666.02    61602.51    999.25 o
  12   9   6     3628.55     4086.85    177.43 o
  13   9   6      450.99      691.92     92.27 o
  14   9   6     1650.96     1548.51    138.62 o
  15   9   6     2172.97     2240.27    149.18 o
  16   9   6     4650.61     4647.65    209.25 o
  17   9   6     3546.42     3610.91    196.74 o
  18   9   6        1.99       51.75    103.91 o
 -10  10   6     2985.92     2878.37    159.69 o
  -9  10   6       45.38      -11.09     82.06 o
  -8  10   6      586.31      561.73     87.90 o
  -7  10   6       99.47      138.62    105.35 o
  -6  10   6      186.59      260.61     78.42 o
  -5  10   6     1127.54     1164.43    138.62 o
  -4  10   6      972.37      955.09     89.92 o
  -3  10   6     1086.40     1015.12     86.26 o
  -2  10   6       33.52       99.81     55.45 o
  -1  10   6     3916.72     3898.00    194.07 o
   0  10   6     5769.06     6121.64    148.99 o
   1  10   6    10553.64    10102.20    227.34 o
   2  10   6    11111.44    10748.42    207.69 o
   3  10   6     8543.55     7835.02    615.47 o
   4  10   6   156079.59   157730.30   2434.56 o
   5  10   6    22931.39    23805.43    429.36 o
   6  10   6    41853.12    43235.89    724.55 o
   7  10   6      314.25      415.21     88.72 o
   8  10   6      972.21      957.58     66.31 o
   9  10   6     1090.03     1436.57     74.19 o
  10  10   6    32701.31    33626.16    687.55 o
  11  10   6    39332.26    39453.31    682.01 o
  12  10   6    13999.17    14032.72    350.61 o
  13  10   6     3389.34     3715.39    172.31 o
  14  10   6      259.30      472.59     95.92 o
  15  10   6      250.24      274.58     95.92 o
  16  10   6     6997.10     6890.56    776.27 o
  17  10   6     9967.67     9287.25    354.87 o
  18  10   6     4311.46     4347.40    266.15 o
 -10  11   6      220.65      160.80     93.12 o
  -9  11   6     7571.89     8194.47    247.60 o
  -8  11   6      493.37      521.59     95.92 o
  -7  11   6    11440.27    12041.64    837.26 o
  -6  11   6      229.76      216.51    110.90 o
  -5  11   6     5830.54     5826.67    207.69 o
  -4  11   6     1553.50     1622.85    113.50 o
  -3  11   6      946.55      926.98     86.26 o
  -2  11   6      441.15      554.48     77.63 o
  -1  11   6     3228.99     3338.69    122.55 o
   0  11   6     1535.84     1474.70     85.19 o
   1  11   6      304.13      327.56     42.60 o
   2  11   6        3.39       45.21     83.17 o
   3  11   6    17399.10    18034.75    443.58 o
   4  11   6    50110.50    51040.13   1197.68 o
   5  11   6   373572.16   380008.66   5759.57 o
   6  11   6    74436.50    73779.06   1349.89 o
   7  11   6    99114.48   100076.92   1579.70 o
   8  11   6       99.21      255.72    138.62 o
   9  11   6      102.64      200.92     63.59 o
  10  11   6    26029.70    24630.53    399.23 o
  11  11   6    46377.22    46989.33    785.47 o
  12  11   6     9737.40     9232.82    438.04 o
  13  11   6     1585.08     1967.59    135.36 o
  14  11   6     3788.24     4187.60    194.37 o
  15  11   6      388.73      855.83    493.49 o
  16  11   6     4356.16     4117.87    207.11 o
  17  11   6    18445.51    18070.37    726.37 o
  18  11   6    11833.53    12227.28    383.62 o
  -9  12   6       18.18       33.75     87.90 o
  -8  12   6       15.38      129.04     85.19 o
  -7  12   6       57.81        0.00     86.26 o
  -6  12   6    30927.20    29954.63    583.21 o
  -5  12   6       93.60       81.13     74.19 o
  -4  12   6      832.40      870.85     94.10 o
  -3  12   6      602.19      518.59     78.42 o
  -2  12   6     9552.45     8895.24    243.09 o
  -1  12   6     6044.34     5752.95    260.61 o
   0  12   6    50459.14    48585.40    737.05 o
   1  12   6     2579.78     2274.23    138.55 o
   2  12   6      295.04      325.57     61.28 o
   3  12   6     7383.30     7562.65    202.42 o
   4  12   6   219582.72   224332.30   3446.18 o
   5  12   6    95491.85    96595.83   1532.28 o
   6  12   6   414078.94   416778.31   7197.15 o
   7  12   6    36318.86    37476.06    649.57 o
   8  12   6    12328.01    12705.96    377.05 o
   9  12   6      688.49      711.40    160.80 o
  10  12   6    11432.15    11653.16    815.08 o
  11  12   6     2354.61     2764.86    493.49 o
  12  12   6     1904.09     2142.49    182.98 o
  13  12   6       27.46       50.70     79.85 o
  14  12   6      388.22      481.95    100.52 o
  15  12   6       10.75       47.13     93.12 o
  16  12   6     5069.58     4856.49    615.47 o
  17  12   6    21848.11    22222.32    537.49 o
  -8  13   6      156.73      -22.18     94.10 o
  -7  13   6     7642.33     8026.14    354.87 o
  -6  13   6     5041.72     5169.49    211.29 o
  -5  13   6    20167.47    20299.38    698.64 o
  -4  13   6     2223.82     2022.04    132.62 o
  -3  13   6      342.52      449.94     82.06 o
  -2  13   6     2081.25     2027.27    117.62 o
  -1  13   6    53922.42    52415.53    795.50 o
   0  13   6    12346.94    12288.24    297.98 o
   1  13   6    34882.89    34760.59    707.10 o
   2  13   6     5099.93     4976.01    165.20 o
   3  13   6     8866.57     8486.73    229.04 o
   4  13   6    11732.23    12527.37    282.29 o
   5  13   6   204312.30   206370.53   3179.56 o
   6  13   6   143457.02   142781.33   2226.62 o
   7  13   6    91551.54    93572.83   1493.06 o
   8  13   6    21885.37    21231.20    405.73 o
   9  13   6       89.39      243.05     72.08 o
  10  13   6      207.50      351.62     85.19 o
  11  13   6      382.04      605.99    232.88 o
  12  13   6      436.20      418.12     92.27 o
  13  13   6      230.86      243.97     87.90 o
  14  13   6       22.35      110.90    133.08 o
  15  13   6       30.70        5.12    110.90 o
  16  13   6      164.36        4.21    232.88 o
  17  13   6     3149.15     2793.84    382.59 o
  -7  14   6      763.50      690.04    116.84 o
  -6  14   6    13428.32    13753.34    537.85 o
  -5  14   6      841.96      777.58    227.34 o
  -4  14   6       21.66      112.29    243.97 o
  -3  14   6      215.73      162.84     74.19 o
  -2  14   6     1639.83     1427.16    129.18 o
  -1  14   6    18537.97    18776.47    447.22 o
   0  14   6   103246.14   101970.05   1735.52 o
   1  14   6    21774.24    21799.67    526.76 o
   2  14   6    28195.87    27667.54    593.60 o
   3  14   6     1927.26     1888.40    106.46 o
   4  14   6     6974.35     7880.56    223.78 o
   5  14   6    56849.08    55437.33    924.40 o
   6  14   6   111581.42   113933.30   1803.09 o
   7  14   6    24891.04    24749.28    464.15 o
   8  14   6     1878.52     2200.14    114.52 o
   9  14   6     5210.66     5038.80    167.75 o
  10  14   6     5573.98     4819.33    205.04 o
  11  14   6        2.97       84.68     85.19 o
  12  14   6       18.53       36.29     85.19 o
  13  14   6      292.61      367.45     95.92 o
  14  14   6      251.35      431.49    121.99 o
  15  14   6     1614.57     1672.36    151.61 o
  16  14   6     3298.79     3419.67    204.84 o
  17  14   6      264.49      244.98    124.99 o
  -7  15   6      670.17      421.40    166.34 o
  -6  15   6       81.19       72.75    121.99 o
  -5  15   6      405.30      377.05    101.94 o
  -4  15   6        3.49      -88.72     92.27 o
  -3  15   6     7291.88     7276.16    365.96 o
  -2  15   6        7.40      -16.63     82.06 o
  -1  15   6    17206.53    16714.36    410.30 o
   0  15   6    16041.75    15573.30    341.04 o
   1  15   6    65080.07    62930.55   1034.99 o
   2  15   6     3763.22     3099.62    243.97 o
   3  15   6     2057.67     1926.76    138.55 o
   4  15   6       40.26       86.64     61.28 o
   5  15   6     1649.27     2130.23    182.98 o
   6  15   6      826.40     1199.50     95.92 o
   7  15   6       84.16      231.65     69.28 o
   8  15   6     1144.43     1319.58    133.08 o
   9  15   6     7295.07     7645.10    279.37 o
  10  15   6     8441.40     8401.29    365.96 o
  11  15   6      889.53      928.41    116.84 o
  12  15   6      156.83      293.65     95.92 o
  13  15   6      262.68      405.64    106.46 o
  14  15   6      170.99      575.77    114.52 o
  15  15   6      227.85      329.90    133.08 o
  16  15   6    10421.60     9475.50    340.24 o
  -5  16   6        2.55      -65.39    108.72 o
  -4  16   6       27.05      -95.70    100.52 o
  -3  16   6     3034.82     2860.83    178.01 o
  -2  16   6     1583.09     1797.01    145.66 o
  -1  16   6      448.05      522.27    127.53 o
   0  16   6    14087.26    14252.08    377.24 o
   1  16   6     7171.62     6612.49    215.54 o
   2  16   6     2436.24     2538.41    137.06 o
   3  16   6     3185.39     2837.41    161.99 o
   4  16   6     3026.78     3230.32    143.64 o
   5  16   6     5074.14     5224.07    181.17 o
   6  16   6     3760.72     4011.45    157.20 o
   7  16   6      668.79      817.93     90.24 o
   8  16   6     1973.71     2262.77    154.49 o
   9  16   6    19876.79    19564.25    731.91 o
  10  16   6    11361.67    11461.85    654.29 o
  11  16   6    33797.01    34432.89    752.23 o
  12  16   6     3310.30     3406.15    197.09 o
  13  16   6     1567.39     1684.13    199.61 o
  14  16   6      294.53      511.01    116.87 o
  15  16   6     4217.26     4485.86    304.96 o
  16  16   6     1649.35     1685.62    332.69 o
  -4  17   6        0.76      -48.56    108.72 o
  -3  17   6      264.64      144.16    149.71 o
  -2  17   6      156.57      209.12    106.46 o
  -1  17   6     1488.65     1600.24    141.14 o
   0  17   6      789.05     1027.65    116.87 o
   1  17   6     2904.00     2993.18    144.91 o
   2  17   6      907.17      988.18     97.78 o
   3  17   6     2059.61     1857.07    141.14 o
   4  17   6     1413.32     1331.76    122.55 o
   5  17   6      771.87      785.03    188.52 o
   6  17   6     4816.21     5274.48    189.13 o
   7  17   6      352.16      471.07     85.19 o
   8  17   6    13732.28    13268.15    471.31 o
   9  17   6    22303.29    23132.19    562.05 o
  10  17   6    86612.88    87224.73   2077.83 o
  11  17   6    47678.96    49453.28   1265.52 o
  12  17   6    24038.70    24281.84    722.77 o
  13  17   6      608.57      751.69    162.44 o
  14  17   6      979.87     1254.67    210.70 o
  15  17   6      898.04      916.92    282.78 o
  -3  18   6     2565.77     2537.45    186.31 o
  -2  18   6       59.12       49.29    103.91 o
  -1  18   6     1450.61     1554.50    176.30 o
   0  18   6     2643.80     2624.38    203.43 o
   1  18   6     3448.35     3229.79    219.56 o
   2  18   6     4531.84     4687.72    277.24 o
   3  18   6     9911.49     9185.78    371.92 o
   4  18   6    11519.41    11982.70    438.29 o
   5  18   6     6605.32     6654.38    305.52 o
   6  18   6     1315.11     1529.96    129.18 o
   7  18   6       21.17       71.47    105.64 o
   8  18   6     4835.29     4651.36    263.51 o
   9  18   6    35340.42    34486.04    924.40 o
  10  18   6    38237.30    37819.15   1186.59 o
  11  18   6   151326.98   148660.70   3418.91 o
  12  18   6    18043.71    17647.94    607.18 o
  13  18   6     8685.25     9331.37    425.96 o
  14  18   6        8.32       29.18    146.53 o
  -1  19   6     6280.96     6433.79    321.22 o
   0  19   6     5409.20     5109.00    282.30 o
   1  19   6     2891.34     2969.51    219.14 o
   2  19   6      263.84      167.08    116.84 o
   3  19   6     1459.55     1621.47    260.61 o
   4  19   6    25808.55    26766.02    981.43 o
   5  19   6    13969.40    14005.45    485.42 o
   6  19   6    51124.08    50834.71   1785.43 o
   7  19   6     4788.34     4564.45    265.23 o
   8  19   6       52.45      278.25    127.79 o
   9  19   6     3946.85     4108.81    263.51 o
  10  19   6   126839.06   126698.88   3631.84 o
  11  19   6    26494.78    25498.77    763.07 o
  12  19   6    83088.67    82642.74   2003.22 o
  13  19   6     1739.43     2147.73    426.95 o
   1  20   6     1452.66     1597.94    179.84 o
   2  20   6      661.87      629.64    182.98 o
   3  20   6     4363.14     4578.38    338.23 o
   4  20   6     9058.64     8630.37    372.41 o
   5  20   6    66876.45    66434.07   1571.51 o
   6  20   6    31559.80    31538.81   1219.86 o
   7  20   6    23268.02    22578.42    942.62 o
   8  20   6      116.55      205.16    125.46 o
   9  20   6     7600.65     7763.90    370.93 o
  10  20   6     8436.06     8686.36    402.41 o
  11  20   6    57745.14    56526.41   1452.74 o
  12  20   6     2219.28     2472.98    321.60 o
   3  21   6       28.91     -124.85    144.16 o
   4  21   6     8283.93     8216.00    364.57 o
   5  21   6    16179.88    15037.49    754.09 o
   6  21   6    71471.68    70784.89   2406.44 o
   7  21   6     8468.52     8361.56    543.39 o
   8  21   6     4140.47     4202.96    399.23 o
   9  21   6       37.87      118.96    129.21 o
  -6 -19   7     4948.79     4852.45    343.78 o
  -5 -19   7    44723.11    44102.73    985.45 o
  -4 -19   7     4981.13     5079.94    258.22 o
  -3 -19   7     3584.77     3751.35    228.22 o
  -2 -19   7       51.97      154.18    116.87 o
  -1 -19   7     3943.91     3653.98    223.29 o
   0 -19   7       56.56       55.45    199.61 o
  -8 -18   7      707.49      766.85    172.51 o
  -7 -18   7      203.56      265.17    122.58 o
  -6 -18   7    46124.84    45903.05   1169.95 o
  -5 -18   7     2846.81     3076.00    208.18 o
  -4 -18   7   124706.44   125784.77   2485.60 o
  -3 -18   7     3608.98     4394.84    236.71 o
  -2 -18   7      198.81      272.23    116.87 o
  -1 -18   7      502.00      590.59    122.58 o
   0 -18   7     5495.53     5829.16    449.13 o
   1 -18   7      366.29      531.49    160.61 o
   2 -18   7     4924.24     4533.74    297.67 o
   3 -18   7     1390.99     1386.20    277.24 o
 -10 -17   7     4991.33     5644.60    343.78 o
  -9 -17   7    33330.31    33080.21    950.79 o
  -8 -17   7      407.35      498.75    156.24 o
  -7 -17   7    10221.38     9654.43    377.05 o
  -6 -17   7     2201.01     2283.09    179.65 o
  -5 -17   7   134218.78   133649.55   2621.11 o
  -4 -17   7     3648.34     4449.34    277.24 o
  -3 -17   7    49225.15    49609.16   1074.08 o
  -2 -17   7        8.79      -16.84    100.52 o
  -1 -17   7     3420.42     3314.09    199.69 o
   0 -17   7      849.79      968.71    130.98 o
   1 -17   7      385.49      524.43    120.87 o
   2 -17   7       42.58       95.10    129.21 o
   3 -17   7     1949.68     2052.19    215.54 o
   4 -17   7      841.14      722.11    127.19 o
   5 -17   7    18939.67    19761.66    621.02 o
 -11 -16   7     7394.54     7562.44    311.30 o
 -10 -16   7    88271.30    88429.91   1755.29 o
  -9 -16   7     5685.44     5891.05    268.49 o
  -8 -16   7    12004.86    12199.37    496.78 o
  -7 -16   7       53.07       36.97    100.52 o
  -6 -16   7    11469.86    11874.28    391.20 o
  -5 -16   7       91.30      330.47    110.73 o
  -4 -16   7    92206.38    92474.74   1858.14 o
  -3 -16   7      250.09      454.08    112.51 o
  -2 -16   7     2208.66     2271.18    171.17 o
  -1 -16   7       30.55      -92.27     92.27 o
   0 -16   7       67.92      -24.40     92.27 o
   1 -16   7      224.74      165.16    102.42 o
   2 -16   7       66.28       16.02    100.52 o
   3 -16   7     1789.08     1647.19    142.64 o
   4 -16   7     5501.65     5595.11    246.73 o
   5 -16   7     1274.67     1087.66    144.16 o
   6 -16   7     7253.56     7617.75    307.25 o
 -12 -15   7      370.32      563.99    227.34 o
 -11 -15   7    54311.29    53169.45   1121.35 o
 -10 -15   7     3144.55     3842.15    332.69 o
  -9 -15   7   140767.39   137858.39   2633.26 o
  -8 -15   7     4070.42     4177.78    217.44 o
  -7 -15   7     9281.87     9819.53    293.98 o
  -6 -15   7     2562.35     2626.90    169.60 o
  -5 -15   7     8074.35     8238.27    303.79 o
  -4 -15   7        3.50      184.01    100.52 o
  -3 -15   7    35821.02    35802.78    805.56 o
  -2 -15   7     3557.53     3650.74    349.32 o
  -1 -15   7     1695.43     2081.42    164.02 o
   0 -15   7     1794.75     1665.62    188.52 o
   1 -15   7       19.84       75.07     94.04 o
   2 -15   7        0.06      -25.20     77.03 o
   3 -15   7     1014.27     1133.37    109.11 o
   4 -15   7       73.66      110.90     98.37 o
   5 -15   7        0.89     -147.45    227.34 o
   6 -15   7      305.35      180.76    182.98 o
   7 -15   7       61.30      105.92    108.72 o
 -12 -14   7     7332.88     7308.06    298.35 o
 -11 -14   7      826.40     1209.40    143.50 o
 -10 -14   7    93130.87    91165.09   1794.46 o
  -9 -14   7     3099.10     3700.85    207.11 o
  -8 -14   7    50713.59    50469.58   1045.91 o
  -7 -14   7      174.77      239.54     92.27 o
  -6 -14   7     6931.61     6871.09    223.38 o
  -5 -14   7      561.37      531.24    100.52 o
  -4 -14   7      448.54      560.98    104.09 o
  -3 -14   7       27.29       72.32     83.95 o
  -2 -14   7      314.37      292.17     98.37 o
  -1 -14   7      442.29      302.98    102.42 o
   0 -14   7     1749.22     1690.45    147.63 o
   1 -14   7      557.74      661.95    110.73 o
   2 -14   7     2497.42     2472.98    138.86 o
   3 -14   7        4.78       40.02    105.35 o
   4 -14   7      437.11      350.66    155.25 o
   5 -14   7      298.58      266.56    100.52 o
   6 -14   7       70.22       99.81    103.91 o
   7 -14   7     2453.58     2353.91    176.24 o
   8 -14   7        7.85      190.74    114.52 o
   9 -14   7       19.97      -77.63    210.70 o
 -13 -13   7     2669.22     2821.62    194.37 o
 -12 -13   7      993.78      913.37    133.08 o
 -11 -13   7     1877.45     1724.49    157.20 o
 -10 -13   7       71.91      169.63    100.52 o
  -9 -13   7    39977.93    39979.13   1059.06 o
  -8 -13   7     3133.51     2918.15    170.12 o
  -7 -13   7    15083.63    14629.32    421.40 o
  -6 -13   7      788.90      848.68     86.26 o
  -5 -13   7     4412.49     4951.56    180.36 o
  -4 -13   7      321.00      295.60    116.44 o
  -3 -13   7     2857.17     2714.34    260.61 o
  -2 -13   7      499.90      557.22    102.42 o
  -1 -13   7    12830.26    12922.84    392.33 o
   0 -13   7     6112.78     6194.82    377.05 o
   1 -13   7    36099.25    35982.33    662.54 o
   2 -13   7      156.11      187.01     70.34 o
   3 -13   7     1365.97     1398.68    109.11 o
   4 -13   7     3393.31     3515.65    158.70 o
   5 -13   7       70.99       34.19     90.24 o
   6 -13   7      581.77      543.27    108.72 o
   7 -13   7     1365.93     1414.81    147.63 o
   8 -13   7        1.06       63.66    105.35 o
   9 -13   7      402.81      520.60    130.98 o
 -13 -12   7      137.80      157.55    108.72 o
 -12 -12   7      175.58      229.71    106.46 o
 -11 -12   7     2050.31     2273.37    167.75 o
 -10 -12   7      398.31      394.47    106.46 o
  -9 -12   7      151.93      156.18     90.24 o
  -8 -12   7    13109.39    13167.20    366.86 o
  -7 -12   7      837.20      960.57    110.73 o
  -6 -12   7    20733.75    19666.21    403.78 o
  -5 -12   7      722.26      883.76    133.08 o
  -4 -12   7    15116.75    15381.02    333.20 o
  -3 -12   7       35.13       97.59     73.82 o
  -2 -12   7    11447.21    11701.31    582.20 o
  -1 -12   7     2989.46     2832.83    167.91 o
   0 -12   7   184624.22   178369.48   3425.36 o
   1 -12   7     3426.39     3312.37    142.24 o
   2 -12   7    27917.85    25896.74    504.86 o
   3 -12   7     2877.02     2761.26    139.81 o
   4 -12   7    10923.32    10841.61    393.68 o
   5 -12   7      441.97      524.51    133.08 o
   6 -12   7      442.43      462.27    102.42 o
   7 -12   7     1177.79     1241.36    129.18 o
   8 -12   7      570.90      870.10    127.19 o
   9 -12   7      341.10      346.20    118.98 o
  10 -12   7    14867.91    16036.92    491.91 o
 -14 -11   7      474.50      577.53    139.33 o
 -13 -11   7       50.71      144.16     94.10 o
 -12 -11   7      133.67      105.35     86.26 o
 -11 -11   7    10293.89    10412.60    350.61 o
 -10 -11   7      365.59      395.53    100.52 o
  -9 -11   7      244.32      303.12     90.24 o
  -8 -11   7       87.03      134.66     79.85 o
  -7 -11   7    16795.89    16933.90    416.40 o
  -6 -11   7     4821.02     5061.00    277.24 o
  -5 -11   7   126543.55   125635.55   2066.14 o
  -4 -11   7     8334.25     8119.23    219.14 o
  -3 -11   7    10380.85    10880.68    426.95 o
  -2 -11   7        8.78       44.36     55.45 o
  -1 -11   7    83586.02    82096.27   1636.68 o
   0 -11   7    28558.05    29090.28    545.54 o
   1 -11   7   143247.78   141979.19   2312.12 o
   2 -11   7    19966.88    20196.61    407.65 o
   3 -11   7      464.75      656.02     80.27 o
   4 -11   7      612.88      667.20    110.90 o
   5 -11   7       70.10       51.75     69.43 o
   6 -11   7     2417.45     2783.08    148.78 o
   7 -11   7       85.01      271.49    171.89 o
   8 -11   7      385.69      500.28    112.51 o
   9 -11   7     8418.55     8952.26    330.76 o
  10 -11   7     7090.70     7201.91    499.03 o
  11 -11   7    26845.70    28828.89    847.84 o
 -14 -10   7       41.33       66.54    116.87 o
 -13 -10   7      444.72      504.05    105.64 o
 -12 -10   7     3313.79     3659.92    321.60 o
 -11 -10   7      442.36      598.16     97.78 o
 -10 -10   7    11432.34    11168.34    321.60 o
  -9 -10   7     1429.37     1269.72    122.55 o
  -8 -10   7     3684.16     3923.62    184.54 o
  -7 -10   7     1994.31     2094.91    137.44 o
  -6 -10   7   139853.86   138975.64   2274.00 o
  -5 -10   7    42384.59    41956.56    748.84 o
  -4 -10   7   242218.98   238672.47   3842.13 o
  -3 -10   7     7371.87     7606.22    343.78 o
  -2 -10   7       13.75      353.74     58.42 o
  -1 -10   7    21591.47    21974.81    375.67 o
   0 -10   7    86625.01    87716.69   1452.16 o
   1 -10   7    60311.84    59139.64   1013.32 o
   2 -10   7    65229.89    64916.54   1102.62 o
   3 -10   7      418.37      482.23     71.12 o
   4 -10   7     2141.84     2276.03    121.99 o
   5 -10   7     1988.68     1750.60    171.89 o
   6 -10   7     7888.32     8197.10    248.94 o
   7 -10   7     2227.13     2194.82    149.71 o
   8 -10   7       78.92      268.20     95.59 o
   9 -10   7     4266.79     4598.96    632.11 o
  10 -10   7     3648.73     3670.66    211.14 o
  11 -10   7    12425.98    12228.93    720.82 o
  12 -10   7     8081.85     7752.36    402.30 o
 -14  -9   7      105.32       79.77    116.87 o
 -13  -9   7     2596.75     2779.78    198.96 o
 -12  -9   7       85.10       66.54    121.99 o
 -11  -9   7     1592.08     1979.63    133.31 o
 -10  -9   7      109.04      127.53     78.42 o
  -9  -9   7    13355.87    12632.76    377.05 o
  -8  -9   7      106.43      333.06    210.70 o
  -7  -9   7    34467.41    34288.79    726.20 o
  -6  -9   7    18115.50    17963.15    364.57 o
  -5  -9   7   458000.63   452423.00   8073.23 o
  -4  -9   7    31932.11    32912.79    820.63 o
  -3  -9   7   144431.61   143899.72   2340.45 o
  -2  -9   7     1232.42     1349.30     83.17 o
  -1  -9   7    10039.84     9765.66    199.84 o
   0  -9   7      316.65      396.63     66.54 o
   1  -9   7    13050.81    12102.32    482.40 o
   2  -9   7     4165.87     4348.54    321.60 o
   3  -9   7     1155.40     1142.88     81.07 o
   4  -9   7      286.20      399.23     69.43 o
   5  -9   7        9.37       30.66     66.54 o
   6  -9   7     6246.25     5783.92    198.38 o
   7  -9   7    22298.16    21299.72    435.42 o
   8  -9   7      169.30      406.89     96.94 o
   9  -9   7       41.50      106.46     92.27 o
  10  -9   7     4196.79     4516.73    223.71 o
  11  -9   7      391.40      226.46    166.34 o
  12  -9   7      589.80      493.36    167.37 o
  13  -9   7     2195.46     2291.57    241.57 o
 -14  -8   7      980.29     1576.58    227.34 o
 -13  -8   7      121.39      182.98    141.15 o
 -12  -8   7     1902.45     2124.64    288.33 o
 -11  -8   7       13.94       38.26    116.44 o
 -10  -8   7    16969.06    17078.22    380.25 o
  -9  -8   7     1289.52     1641.15    117.62 o
  -8  -8   7     2048.11     2243.31    121.35 o
  -7  -8   7        9.07       13.31     58.42 o
  -6  -8   7   149009.98   148552.75   2419.03 o
  -5  -8   7    36741.04    37871.36    674.37 o
  -4  -8   7   353540.06   351431.56   5606.43 o
  -3  -8   7    62103.75    60017.70   1015.27 o
  -2  -8   7    31324.59    30417.45    515.67 o
  -1  -8   7     4227.98     4050.09    111.89 o
   0  -8   7     8846.40     8899.68    181.17 o
   1  -8   7      628.54      594.26     61.78 o
   2  -8   7     9172.71     9761.52    726.37 o
   3  -8   7     3605.95     3015.68    122.32 o
   4  -8   7     7610.38     7220.25    211.85 o
   5  -8   7     4036.29     4072.87    327.14 o
   6  -8   7     3806.77     3372.25    140.69 o
   7  -8   7     2817.71     2927.05    260.61 o
   8  -8   7      223.91      292.14     71.12 o
   9  -8   7      603.33      766.95    133.08 o
  10  -8   7      163.86      179.02     96.94 o
  11  -8   7      831.97     1053.94    173.19 o
  12  -8   7     1136.90      946.72    271.70 o
  13  -8   7      344.93      487.17    167.37 o
  14  -8   7       14.06      -44.36    232.88 o
 -15  -7   7    31070.04    34632.81   1441.65 o
 -14  -7   7       83.56       42.26    143.64 o
 -13  -7   7     3976.45     4209.00    278.29 o
 -12  -7   7      256.63      509.91    155.25 o
 -11  -7   7     9776.31     9472.57    349.32 o
 -10  -7   7     8428.60     9011.80    393.68 o
  -9  -7   7    22471.16    22550.26    458.68 o
  -8  -7   7     3269.52     3113.67    137.06 o
  -7  -7   7     1786.35     1678.38    105.64 o
  -6  -7   7    18794.78    18643.30    332.83 o
  -5  -7   7   104180.24   104099.08   1709.40 o
  -4  -7   7    84081.66    84659.07   1403.57 o
  -3  -7   7   150064.33   148463.14   2399.35 o
  -2  -7   7     6018.77     6663.85    243.97 o
  -1  -7   7     1241.17     1184.55     55.45 o
   0  -7   7     2982.53     3472.56    101.04 o
   1  -7   7      603.20      881.62    166.34 o
   2  -7   7      247.53      160.47     66.54 o
   3  -7   7    16547.38    15596.17    320.22 o
   4  -7   7      253.48      464.35    310.51 o
   5  -7   7     9891.67     9838.89    207.99 o
   6  -7   7     2240.92     2399.02    288.33 o
   7  -7   7     2314.69     2122.82    166.34 o
   8  -7   7     4232.17     4420.45    360.41 o
   9  -7   7       11.07      -11.09    110.90 o
  10  -7   7      206.63      370.61     88.72 o
  11  -7   7      154.20       88.72     99.81 o
  12  -7   7       46.02      182.02     98.13 o
  13  -7   7       96.36      164.50    105.57 o
  14  -7   7     1640.96     1510.92    154.06 o
 -15  -6   7     1774.88     2140.29    332.69 o
 -14  -6   7     1793.27     1800.21    207.69 o
 -13  -6   7      185.96      171.89    141.15 o
 -12  -6   7      298.14      358.04    106.46 o
 -11  -6   7     2014.16     1918.18    149.71 o
 -10  -6   7    16087.63    16386.88    348.35 o
  -9  -6   7      233.40      253.88    105.35 o
  -8  -6   7     2156.38     2412.15    111.89 o
  -7  -6   7     1483.76     1546.94    149.71 o
  -6  -6   7      889.17      958.40     66.54 o
  -5  -6   7      276.75      569.15    105.35 o
  -4  -6   7     2330.97     2652.97    127.53 o
  -3  -6   7    12662.19    13612.64    316.05 o
  -2  -6   7    13833.46    12859.82    220.99 o
  -1  -6   7     4921.83     4675.76    111.89 o
   0  -6   7    11091.55     9783.53    221.79 o
   1  -6   7      247.65      443.32     50.48 o
   2  -6   7     1131.99     1435.28     88.72 o
   3  -6   7    15466.96    15957.93    288.33 o
   4  -6   7     4945.28     5151.86    194.07 o
   5  -6   7    13906.08    14395.24   1003.61 o
   6  -6   7    24287.69    23840.07    398.84 o
   7  -6   7    16555.49    16356.07    859.44 o
   8  -6   7        4.97       45.21     47.02 o
   9  -6   7      467.39      525.21     63.59 o
  10  -6   7     1131.37     1045.35    121.99 o
  11  -6   7     7010.78     7012.44    222.57 o
  12  -6   7      765.55      850.67    116.83 o
  13  -6   7       32.74       82.60     98.13 o
  14  -6   7     1669.13     1627.40    154.06 o
  15  -6   7    15782.73    15369.55    459.38 o
 -15  -5   7     7135.06     7639.57    386.67 o
 -14  -5   7      887.31      732.27    130.98 o
 -13  -5   7      133.41       76.10    108.72 o
 -12  -5   7     1619.43     1857.22    153.84 o
 -11  -5   7      311.29      263.93     92.27 o
 -10  -5   7       74.73       88.72     62.73 o
  -9  -5   7     4376.78     4085.94    152.76 o
  -8  -5   7      216.35      305.06     62.73 o
  -7  -5   7      116.85      222.31     54.89 o
  -6  -5   7     1349.13     1379.84     77.25 o
  -5  -5   7    36514.53    36157.10    513.22 o
  -4  -5   7      613.05      898.39     47.05 o
  -3  -5   7      247.27      305.06     31.37 o
  -2  -5   7     5124.51     5967.67    124.99 o
  -1  -5   7    48528.21    48743.63    719.41 o
   0  -5   7   146648.89   147563.84   2086.27 o
   1  -5   7    14098.02    14329.12    239.69 o
   2  -5   7    26379.81    26189.83    408.17 o
   3  -5   7     4757.01     4592.91    116.06 o
   4  -5   7    21428.34    21657.07    526.76 o
   5  -5   7    60856.07    59666.17    881.83 o
   6  -5   7   152309.67   147301.02   5894.12 o
   7  -5   7    40047.84    39900.83    569.22 o
   8  -5   7     1321.43     1325.62    138.62 o
   9  -5   7     3900.14     3473.41    166.34 o
  10  -5   7     1179.83     1134.07     79.85 o
  11  -5   7      757.87      750.50     90.20 o
  12  -5   7    25220.01    25005.45    562.05 o
  13  -5   7      353.32      266.15    160.80 o
  14  -5   7     1565.27     1724.35    388.14 o
  15  -5   7     1480.60     1669.58    162.64 o
 -15  -4   7       54.69       57.78    148.37 o
 -14  -4   7     2531.11     2344.50    182.58 o
 -13  -4   7      281.43      135.75    177.43 o
 -12  -4   7     4264.86     3884.10    198.96 o
 -11  -4   7      458.58      418.67    100.52 o
 -10  -4   7      104.12      161.04     83.95 o
  -9  -4   7     2116.45     2315.39    113.50 o
  -8  -4   7    14062.61    13333.57    593.29 o
  -7  -4   7      944.25      928.02     74.19 o
  -6  -4   7       53.58      177.43     47.05 o
  -5  -4   7     2408.30     2773.99    155.25 o
  -4  -4   7       60.59      162.53     26.62 o
  -3  -4   7     5667.26     5719.52    354.87 o
  -2  -4   7    11614.90    12688.68    196.04 o
  -1  -4   7   249647.70   244437.25   6287.80 o
   0  -4   7   235440.34   227926.13   7496.57 o
   1  -4   7   178016.33   168067.95   5001.41 o
   2  -4   7    43953.05    43222.80    640.07 o
   3  -4   7     3502.06     3137.27    116.44 o
   4  -4   7    14245.86    13602.12    316.05 o
   5  -4   7   119430.11   118364.35   1687.22 o
   6  -4   7    41698.73    39835.42    559.11 o
   7  -4   7    50838.00    50994.85   1613.54 o
   8  -4   7      442.51      521.23    105.35 o
   9  -4   7    10882.93    10707.17    223.36 o
  10  -4   7     2570.49     2331.44    106.46 o
  11  -4   7    21476.71    21701.88    427.49 o
  12  -4   7     4861.02     4993.25    499.03 o
  13  -4   7    16211.09    16575.67    648.74 o
  14  -4   7      358.68      343.81    104.09 o
  15  -4   7     9726.91    10116.45    342.33 o
  16  -4   7      457.97      456.52    130.98 o
 -15  -3   7     5688.25     5855.31    465.76 o
 -14  -3   7     1011.60     1233.42    147.63 o
 -13  -3   7       90.61      144.93    108.72 o
 -12  -3   7      992.67     1020.55    149.71 o
 -11  -3   7    14965.86    15467.57    405.99 o
 -10  -3   7     4150.03     4784.18    204.83 o
  -9  -3   7       15.69       92.22     71.75 o
  -8  -3   7     2035.14     2164.34    105.64 o
  -7  -3   7     9214.13     8969.50    404.77 o
  -6  -3   7     1372.27     1453.08     78.42 o
  -5  -3   7     8641.64     9478.55    304.96 o
  -4  -3   7     1917.89     1919.42    110.90 o
  -3  -3   7        9.08       72.08     23.52 o
  -2  -3   7     6200.19     6265.83    108.94 o
  -1  -3   7   145789.64   143958.73   1690.86 o
   0  -3   7   383463.59   365574.13   5805.40 o
   1  -3   7   258755.53   247464.56  11394.56 o
   2  -3   7   214783.89   212893.45   5256.48 o
   3  -3   7    35212.70    35506.03    539.08 o
   4  -3   7     4900.10     4973.73    371.50 o
   5  -3   7      236.45      440.48     42.08 o
   6  -3   7    29474.41    30707.07    826.17 o
   7  -3   7      461.77      594.72     53.23 o
   8  -3   7    13787.14    13558.68    249.98 o
   9  -3   7      510.70      523.32     58.42 o
  10  -3   7     1889.25     1958.10    105.35 o
  11  -3   7    12256.18    11997.31    487.94 o
  12  -3   7    45943.89    44424.46    888.19 o
  13  -3   7     3247.05     3332.19    499.03 o
  14  -3   7      128.63      241.59    105.35 o
  15  -3   7       84.02      116.24    100.52 o
  16  -3   7     4214.53     4245.72    218.20 o
 -14  -2   7     7789.07     8117.85    320.02 o
 -13  -2   7      136.40      190.82    108.72 o
 -12  -2   7     6042.73     6672.48    264.64 o
 -11  -2   7    14406.51    14223.35    637.65 o
 -10  -2   7    32371.84    32648.39    696.66 o
  -9  -2   7      980.08     1020.37    100.52 o
  -8  -2   7      209.70      405.34    105.35 o
  -7  -2   7     2281.42     2318.58    166.34 o
  -6  -2   7    25632.33    26558.32    415.36 o
  -5  -2   7    71200.14    71529.52    935.07 o
  -4  -2   7    13055.58    12359.42    195.57 o
  -3  -2   7    23822.00    23719.31    748.55 o
  -2  -2   7     2995.90     3293.01    127.53 o
  -1  -2   7   127778.68   129025.70   1435.96 o
   0  -2   7   245926.31   238554.23   3025.87 o
   1  -2   7   587022.31   535328.88  14078.25 o
   2  -2   7   226139.08   212693.11   6431.97 o
   3  -2   7    83969.74    81603.36   1170.93 o
   4  -2   7     3597.20     2900.79     84.16 o
   5  -2   7     7304.16     6855.61    136.70 o
   6  -2   7     4598.51     4629.22    133.08 o
   7  -2   7      864.47      738.47     99.81 o
   8  -2   7    13837.91    13243.13    504.58 o
   9  -2   7      986.80     1036.10     83.17 o
  10  -2   7      455.19      451.94     58.42 o
  11  -2   7    14103.75    13826.70    269.12 o
  12  -2   7     4587.30     4299.77    438.04 o
  13  -2   7    37461.53    36381.62   1103.42 o
  14  -2   7      357.07      261.03     94.04 o
  15  -2   7     1737.25     1863.64    149.71 o
  16  -2   7       83.01       16.24    102.42 o
  17  -2   7      257.02      175.29    116.87 o
 -14  -1   7     2468.41     2753.29    360.41 o
 -13  -1   7     1234.67     1314.97    147.63 o
 -12  -1   7      670.01      677.47    155.25 o
 -11  -1   7    14526.09    13451.68    387.59 o
 -10  -1   7    10667.36    10531.70    327.14 o
  -9  -1   7      113.79      156.36     77.25 o
  -8  -1   7      366.04      454.67     79.85 o
  -7  -1   7     2173.44     2381.04    105.64 o
  -6  -1   7    84644.07    82020.29   1171.80 o
  -5  -1   7   101973.61    98772.30   1918.50 o
  -4  -1   7    74497.89    74832.17    974.36 o
  -3  -1   7    14389.83    13124.62    277.24 o
  -2  -1   7        1.86       33.27     23.52 o
  -1  -1   7    32686.95    32815.25    371.28 o
   0  -1   7   210856.52   205393.44   2409.36 o
   1  -1   7   150728.05   143582.17   1833.85 o
   2  -1   7   238585.47   232524.64   2941.76 o
   3  -1   7       82.01      246.51     22.18 o
   4  -1   7        2.90      123.97     20.59 o
   5  -1   7    17600.04    15855.68    693.10 o
   6  -1   7    12098.78    12172.77    266.15 o
   7  -1   7     1540.37     1395.16     57.06 o
   8  -1   7    10676.66    10561.75    178.01 o
   9  -1   7       15.56      154.16     55.45 o
  10  -1   7      857.29      889.65     78.28 o
  11  -1   7       73.55      127.10     50.52 o
  12  -1   7    18147.90    18518.31    333.00 o
  13  -1   7      213.74      167.73    149.71 o
  14  -1   7      410.70      546.70    138.62 o
  15  -1   7      221.41      181.70     94.04 o
  16  -1   7     3279.75     3490.38    266.15 o
  17  -1   7      231.75      162.77    112.51 o
 -14   0   7     8172.03     8640.91    571.11 o
 -13   0   7       45.72        8.80    138.62 o
 -12   0   7      423.82      421.29    249.52 o
 -11   0   7     4821.42     5397.14    235.91 o
 -10   0   7     5299.45     5075.35    217.44 o
  -9   0   7     6172.00     5489.83    217.44 o
  -8   0   7      414.01      275.02     94.26 o
  -7   0   7       28.80      117.55     60.99 o
  -6   0   7    12013.94    11535.13    293.87 o
  -5   0   7    70843.98    69370.16    993.51 o
  -4   0   7    36166.92    36302.43    682.01 o
  -3   0   7    36900.30    36220.73    515.67 o
  -2   0   7     4886.66     5200.21     93.12 o
  -1   0   7     1011.99     1295.28     49.59 o
   0   0   7      317.07      424.84     30.58 o
   1   0   7    97030.33    96024.03   1239.00 o
   2   0   7     3691.19     3988.83    100.96 o
   3   0   7    50055.70    47416.80    761.74 o
   4   0   7      176.57      342.14     77.63 o
   5   0   7    39939.41    40394.68    553.63 o
   6   0   7     1529.89     1491.29     57.06 o
   7   0   7     9983.84     9360.37    159.53 o
   8   0   7      200.57      184.83     36.91 o
   9   0   7     5420.22     4998.12    266.15 o
  10   0   7      490.41      640.42     60.99 o
  11   0   7    17067.94    17679.46    604.38 o
  12   0   7     2575.30     2248.40     95.92 o
  13   0   7       54.24       45.84     58.42 o
  14   0   7     1518.36     1422.98    122.58 o
  15   0   7     4615.77     4753.74    209.70 o
  16   0   7        0.34     -104.24    144.16 o
  17   0   7     5240.05     4887.39    449.13 o
 -14   1   7     4904.54     4381.66    246.18 o
 -13   1   7      408.66      400.09    210.70 o
 -12   1   7       86.23       13.55    121.99 o
 -11   1   7       16.17       31.05     92.27 o
 -10   1   7     2435.66     2158.84    153.84 o
  -9   1   7     1947.48     1715.21    182.98 o
  -8   1   7     4942.16     4523.48    156.56 o
  -7   1   7     4244.52     4406.78    221.79 o
  -6   1   7     1924.62     1743.73     95.59 o
  -5   1   7    15515.14    16273.72    254.76 o
  -4   1   7    55782.41    55236.53   1197.68 o
  -3   1   7    23942.34    24292.15    460.22 o
  -2   1   7     9165.94     8820.56    153.84 o
  -1   1   7    16323.42    16689.84    248.94 o
   0   1   7    15429.48    16363.95    223.31 o
   1   1   7      108.84      227.01     29.76 o
   2   1   7     2010.92     2413.04     66.54 o
   3   1   7     1254.71     1042.42     47.02 o
   4   1   7   137982.11   130188.28   2373.17 o
   5   1   7    13955.06    14221.66    554.48 o
   6   1   7    99985.06    96019.96   1244.71 o
   7   1   7       79.70      133.08     28.53 o
   8   1   7     1234.99     1447.15     88.72 o
   9   1   7     5410.86     5609.32    120.87 o
  10   1   7    16648.30    16708.66    258.36 o
  11   1   7      820.16      953.81     77.63 o
  12   1   7    16534.28    17152.58    306.38 o
  13   1   7      193.14      160.80     62.73 o
  14   1   7      794.92      853.90     86.26 o
  15   1   7      135.70      197.76    121.99 o
  16   1   7    25708.20    25196.49    572.64 o
  17   1   7      757.67     1275.30    177.43 o
 -14   2   7     7805.34     6842.28    377.05 o
 -13   2   7     1199.46     1510.69    205.16 o
 -12   2   7      554.85      511.13    124.99 o
 -11   2   7     2135.69     2010.28    161.99 o
 -10   2   7        2.91       68.47     99.81 o
  -9   2   7     8717.40     9426.35    776.27 o
  -8   2   7     1480.91     1494.08    104.09 o
  -7   2   7       28.59       76.24     57.06 o
  -6   2   7     4849.53     4526.19    188.52 o
  -5   2   7     1067.93     1245.47     69.28 o
  -4   2   7    12129.98    11944.45    238.43 o
  -3   2   7     7979.20     8195.07    249.52 o
  -2   2   7      118.14      235.17     28.53 o
  -1   2   7     7251.03     7241.51    145.41 o
   0   2   7      349.39      375.37     30.58 o
   1   2   7    70047.84    70406.77    810.14 o
   2   2   7     1147.30      934.53     36.91 o
   3   2   7    44635.43    45094.08    826.18 o
   4   2   7    31354.02    29463.05    981.43 o
   5   2   7   336916.88   331751.66   5838.67 o
   6   2   7      859.57     1073.78    116.44 o
   7   2   7    37492.95    37295.14    506.54 o
   8   2   7     3597.51     3136.87     88.72 o
   9   2   7    11396.04    11343.88    184.54 o
  10   2   7      390.18      658.06    177.43 o
  11   2   7    24945.73    24762.65    754.09 o
  12   2   7     2938.04     2979.95    255.06 o
  13   2   7     3564.39     3342.47    182.98 o
  14   2   7      477.03      610.54     78.42 o
  15   2   7     4258.27     4755.17    198.14 o
  16   2   7      233.42      399.23    133.08 o
  17   2   7    55521.22    55037.67   1874.14 o
 -13   3   7       13.56      -75.41    114.52 o
 -12   3   7       87.99      158.47    116.87 o
 -11   3   7      521.08      643.95    124.99 o
 -10   3   7     3343.13     3321.96    188.62 o
  -9   3   7    12734.77    12066.77    621.02 o
  -8   3   7     6500.68     6032.86    560.02 o
  -7   3   7     1243.22     1119.53     82.06 o
  -6   3   7    14815.05    14373.26    537.85 o
  -5   3   7     4287.43     4540.00    138.55 o
  -4   3   7      897.77      998.06     70.57 o
  -3   3   7      290.13      387.97     38.81 o
  -2   3   7     1999.01     1813.90     58.42 o
  -1   3   7     9463.15     9024.59    238.43 o
   0   3   7    31772.39    31699.91    439.49 o
   1   3   7      473.87      388.45     31.37 o
   2   3   7    11322.57    10702.69    293.87 o
   3   3   7     1498.59     1436.64     54.89 o
   4   3   7   256464.63   264961.66   5372.91 o
   5   3   7     1203.61     2206.83     74.19 o
   6   3   7   793293.50   735900.75  10834.52 o
   7   3   7     4754.75     5118.34    127.53 o
   8   3   7     6479.97     6014.42    135.72 o
   9   3   7     6924.82     6842.73    135.36 o
  10   3   7    20311.26    19675.53    382.59 o
  11   3   7      641.50      681.16     58.42 o
  12   3   7     9064.46     9307.29    199.84 o
  13   3   7      609.12      647.42     61.28 o
  14   3   7      224.86      493.05    127.53 o
  15   3   7        0.78       14.97     94.26 o
  16   3   7    18257.42    17443.94    510.12 o
  17   3   7     4373.54     4735.26    399.23 o
  18   3   7    46167.98    44857.42   1596.90 o
 -13   4   7     2695.86     2675.45    299.42 o
 -12   4   7    10340.79     9727.28    377.05 o
 -11   4   7     7413.69     6838.76    291.31 o
 -10   4   7     8097.76     7522.48    332.69 o
  -9   4   7    12016.33    11058.52    293.77 o
  -8   4   7      415.55      366.35     74.19 o
  -7   4   7       37.43      335.48     66.31 o
  -6   4   7    12628.16    11496.23    242.47 o
  -5   4   7     8733.05     8745.03    227.00 o
  -4   4   7     2129.41     2259.19    105.64 o
  -3   4   7      755.97      841.33     47.02 o
  -2   4   7      418.45      514.41     55.45 o
  -1   4   7   193643.77   193535.48   2689.63 o
   0   4   7    22638.43    23095.29    395.47 o
   1   4   7   191077.38   189672.89   2626.25 o
   2   4   7     5009.38     4511.91     95.92 o
   3   4   7    13490.80    15119.03    521.21 o
   4   4   7    17218.38    18631.61    476.85 o
   5   4   7   675316.94   651328.19   8953.20 o
   6   4   7    16871.09    16846.33    992.52 o
   7   4   7   298028.31   293179.06   4034.13 o
   8   4   7       88.34      158.42     31.37 o
   9   4   7     1053.16     1282.08     88.72 o
  10   4   7       55.25      121.99     39.21 o
  11   4   7      295.37      486.72     58.42 o
  12   4   7       95.04      127.96     50.52 o
  13   4   7      107.23      187.99     50.52 o
  14   4   7       15.46       80.71     65.49 o
  15   4   7     5449.14     5186.28    203.00 o
  16   4   7      304.13      341.22    101.04 o
  17   4   7    42731.96    41696.88   1474.92 o
  18   4   7     4370.42     4724.17    410.32 o
 -13   5   7     2732.49     1951.77    332.69 o
 -12   5   7    29516.60    27707.04   2317.72 o
 -11   5   7     9501.29     8977.86    598.84 o
 -10   5   7    43260.02    43364.74   1036.88 o
  -9   5   7     2510.03     2670.22    144.08 o
  -8   5   7     7285.09     6927.99    321.60 o
  -7   5   7      730.08      771.29     82.06 o
  -6   5   7    28840.71    28245.56   1402.83 o
  -5   5   7     2107.49     1990.72    109.78 o
  -4   5   7    18776.48    18359.57    360.71 o
  -3   5   7      818.46      738.15     66.31 o
  -2   5   7     3757.08     3765.14     95.92 o
  -1   5   7     8509.25     9190.02    176.30 o
   0   5   7   474493.28   472227.94   7279.72 o
   1   5   7      874.27      753.63     83.17 o
   2   5   7   108651.21   112301.61   1429.08 o
   3   5   7     5677.03     5021.95    111.89 o
   4   5   7    45134.65    46384.30   1552.55 o
   5   5   7        2.55      510.12     77.63 o
   6   5   7   439044.59   444943.13   6710.15 o
   7   5   7    10600.95     9641.37    354.87 o
   8   5   7    65195.50    64883.67    929.71 o
   9   5   7      839.42      898.26     54.89 o
  10   5   7      461.34      493.55     47.05 o
  11   5   7       24.92       94.26     39.21 o
  12   5   7     1322.39     1336.26     86.99 o
  13   5   7       36.51      167.00     58.41 o
  14   5   7    12016.87    12631.26    273.39 o
  15   5   7      148.95       99.22     67.05 o
  16   5   7     2523.16     2796.21    493.49 o
  17   5   7     1684.04     1108.96    243.97 o
  18   5   7    10612.09     9858.65    576.66 o
 -12   6   7    10373.71    10042.98   1120.05 o
 -11   6   7    88821.57    84711.79   4119.79 o
 -10   6   7    13343.46    13642.76    366.55 o
  -9   6   7    22085.23    21249.03    399.68 o
  -8   6   7      185.40      204.54     69.28 o
  -7   6   7     6213.66     5937.68    181.17 o
  -6   6   7      471.10      564.83     82.06 o
  -5   6   7     5998.53     6329.82    199.84 o
  -4   6   7      282.34      300.09     58.42 o
  -3   6   7     6693.95     6671.06    187.71 o
  -2   6   7     8907.63     9160.17    293.87 o
  -1   6   7    84952.51    85222.16   1112.75 o
   0   6   7      597.94      940.49     99.81 o
   1   6   7   512173.28   509245.50   6981.16 o
   2   6   7     1770.83     2263.81    116.44 o
   3   6   7    18796.88    19836.81    318.93 o
   4   6   7     7888.26     7812.41    160.61 o
   5   6   7    69832.87    70213.16   1112.25 o
   6   6   7     2879.95     3359.00    316.05 o
   7   6   7    64981.30    62616.20    997.98 o
   8   6   7       55.96       50.70     26.62 o
   9   6   7    22188.99    22077.07    354.36 o
  10   6   7       12.48       31.56     47.02 o
  11   6   7     6059.44     5839.59    293.87 o
  12   6   7     1940.91     1999.77    127.53 o
  13   6   7      219.79      242.22     67.05 o
  14   6   7     1470.60     1341.02     95.59 o
  15   6   7     4212.58     4589.98    332.69 o
  16   6   7      404.57      434.58    103.91 o
  17   6   7      100.22      172.06    188.52 o
  18   6   7      838.12      998.06    243.97 o
 -12   7   7    34672.79    31932.43   2384.26 o
 -11   7   7    15620.19    14914.88    405.07 o
 -10   7   7    58233.75    56495.46    996.61 o
  -9   7   7     1737.79     1601.66    221.79 o
  -8   7   7       49.40      383.15    221.79 o
  -7   7   7      517.52      571.20     77.25 o
  -6   7   7        9.34      103.72     66.31 o
  -5   7   7     2681.46     2476.33    129.21 o
  -4   7   7     4951.35     4905.12    171.98 o
  -3   7   7     4243.81     4032.76    144.91 o
  -2   7   7     1738.59     1754.08     98.13 o
  -1   7   7     2354.02     2322.32     77.25 o
   0   7   7   271495.09   272751.94   5228.74 o
   1   7   7    15268.44    14697.04    258.41 o
   2   7   7    96326.55    99833.10   1414.53 o
   3   7   7     2790.70     2562.04     77.25 o
   4   7   7     3121.38     3928.25    109.78 o
   5   7   7       26.44       16.63     31.37 o
   6   7   7     3742.81     4065.07    160.80 o
   7   7   7        7.97      118.29     60.99 o
   8   7   7    11840.39    11702.49    239.68 o
   9   7   7       70.36      172.24     77.63 o
  10   7   7    31530.97    31446.27   1153.32 o
  11   7   7     4934.33     4882.72    154.06 o
  12   7   7      216.40      221.18     65.49 o
  13   7   7     1598.88     1461.43     95.59 o
  14   7   7     2633.93     2536.08    125.50 o
  15   7   7     1195.73     1345.76    124.99 o
  16   7   7     3717.59     3637.39    182.58 o
  17   7   7     2261.78     2112.84    159.69 o
  18   7   7     1803.73     1511.22    187.71 o
 -11   8   7    54138.06    54692.34   1286.39 o
 -10   8   7     5702.28     5862.21    231.08 o
  -9   8   7    24244.17    24451.93    452.96 o
  -8   8   7      437.94      639.78     85.19 o
  -7   8   7     3071.35     3165.04    152.76 o
  -6   8   7      317.16      339.55     78.42 o
  -5   8   7     5350.90     4901.34    180.36 o
  -4   8   7     1620.13     1595.57    105.64 o
  -3   8   7      238.87      258.45     58.42 o
  -2   8   7     4455.85     4442.86    260.61 o
  -1   8   7     1676.61     1882.53     99.81 o
   0   8   7     1105.21     1291.08     77.63 o
   1   8   7   137361.08   144836.44   4624.36 o
   2   8   7     3280.32     3266.37    194.07 o
   3   8   7    22303.35    23878.52    382.08 o
   4   8   7      179.55      284.68     45.12 o
   5   8   7    16010.60    15323.16    265.23 o
   6   8   7      234.03      515.98    105.35 o
   7   8   7    20791.55    21098.62    383.76 o
   8   8   7     3374.39     3598.93    129.18 o
   9   8   7     7240.82     8178.26    199.69 o
  10   8   7    31853.57    31933.21    551.79 o
  11   8   7    90631.00    90948.52   1437.99 o
  12   8   7    10906.90    11117.93    252.30 o
  13   8   7     5559.41     5514.85    243.97 o
  14   8   7      132.39      114.06     99.81 o
  15   8   7       20.09      705.73    421.40 o
  16   8   7     3497.28     3878.86    190.78 o
  17   8   7     7526.49     7783.74    283.10 o
  18   8   7     1083.00     1225.60    227.34 o
 -11   9   7     1188.97     1409.58    327.14 o
 -10   9   7    36789.06    35295.89    612.75 o
  -9   9   7     1402.52     1379.83    155.25 o
  -8   9   7      805.96      989.97    221.79 o
  -7   9   7     1811.80     1844.88    129.21 o
  -6   9   7     2067.36     2157.63    133.31 o
  -5   9   7     1404.70     1491.57    109.78 o
  -4   9   7        6.30       -2.96     58.42 o
  -3   9   7      411.85      485.75     69.28 o
  -2   9   7      177.44      307.77     53.23 o
  -1   9   7      516.90      447.05     55.36 o
   0   9   7     8927.40     8758.19    180.36 o
   1   9   7      119.81      138.62     39.21 o
   2   9   7    10461.90    10138.21    199.84 o
   3   9   7      597.21      494.98     55.36 o
   4   9   7    17526.43    18459.54    350.52 o
   5   9   7     2103.65     2733.31    108.72 o
   6   9   7     2822.85     2729.90    255.06 o
   7   9   7    13023.81    12767.11    233.68 o
   8   9   7    17795.17    16963.06    287.29 o
   9   9   7     5242.03     5138.74    159.53 o
  10   9   7   133073.77   132222.98   2049.47 o
  11   9   7    24161.46    25160.15    809.54 o
  12   9   7    82084.34    83114.02   1329.85 o
  13   9   7     1793.84     1718.94    138.62 o
  14   9   7      411.98      471.03    116.44 o
  15   9   7       91.86      265.26     95.92 o
  16   9   7      311.62      836.63    227.34 o
  17   9   7      949.02      941.60    127.19 o
  18   9   7       88.85      248.41    114.52 o
 -10  10   7       66.04      130.30     99.81 o
  -9  10   7     6006.29     6273.90    218.47 o
  -8  10   7     1443.16     1475.19    119.85 o
  -7  10   7    10248.78     9480.19    281.97 o
  -6  10   7        2.60       87.55     74.19 o
  -5  10   7     5249.69     5360.59    526.76 o
  -4  10   7      352.81      351.78     74.19 o
  -3  10   7    26410.96    25283.13   1208.77 o
  -2  10   7      496.14      407.39     66.31 o
  -1  10   7       71.48      173.85     53.23 o
   0  10   7     2615.98     2400.07    112.51 o
   1  10   7    14432.29    14570.32    388.14 o
   2  10   7     1162.95     1334.91     82.06 o
   3  10   7    53883.69    54343.43    896.60 o
   4  10   7      714.26      955.29     88.72 o
   5  10   7   118720.86   121519.88   2062.67 o
   6  10   7     8327.45     9030.19    220.99 o
   7  10   7     5091.31     5341.93    165.20 o
   8  10   7     2162.83     2057.87     89.92 o
   9  10   7    18802.38    19949.04    504.58 o
  10  10   7    21575.28    21807.59    704.19 o
  11  10   7   224023.78   222623.70   3410.40 o
  12  10   7    51826.28    52712.82    873.73 o
  13  10   7    17175.73    17156.22    416.40 o
  14  10   7      609.14      632.77    116.44 o
  15  10   7      809.62      932.11    116.87 o
  16  10   7        6.69       63.55     98.37 o
  17  10   7      914.14     1160.01    210.70 o
  18  10   7      760.98      810.75    182.98 o
  -9  11   7      114.64      149.25     93.12 o
  -8  11   7     3529.44     3983.29    238.43 o
  -7  11   7      133.24       68.47     89.92 o
  -6  11   7    58140.78    56632.68   1530.36 o
  -5  11   7       15.26       11.09     70.57 o
  -4  11   7    12104.10    11598.94    765.18 o
  -3  11   7        6.61       33.27     62.73 o
  -2  11   7     1153.72     1361.57    138.62 o
  -1  11   7     1901.83     2061.51    101.04 o
   0  11   7    10325.89     9884.71    582.20 o
   1  11   7       23.92      201.08    105.35 o
   2  11   7     2602.35     2546.46    108.72 o
   3  11   7     6364.32     6607.26    332.69 o
   4  11   7   107338.30   112025.67   2472.98 o
   5  11   7    77291.68    77236.53   1238.29 o
   6  11   7   329220.03   336342.94   5112.60 o
   7  11   7    39988.32    40431.21    688.85 o
   8  11   7    10699.63    10808.33    504.58 o
   9  11   7     7390.27     7573.76    183.15 o
  10  11   7    98725.71    95883.63   1347.82 o
  11  11   7    80992.71    81406.01   2012.76 o
  12  11   7   126582.05   126727.05   1989.81 o
  13  11   7     5492.08     5654.07    223.36 o
  14  11   7     2924.29     3022.32    170.12 o
  15  11   7     3037.05     3244.76    178.22 o
  16  11   7      894.93      883.14    124.99 o
  17  11   7     2872.23     2798.01    182.58 o
  18  11   7     2537.64     2317.61    282.78 o
  -9  12   7      739.54      998.88    199.61 o
  -8  12   7      516.75      464.33    101.04 o
  -7  12   7    42458.42    41429.96   1419.47 o
  -6  12   7      460.79      632.87    105.64 o
  -5  12   7    35367.69    33784.80    633.86 o
  -4  12   7     1155.80     1291.84    182.98 o
  -3  12   7      252.14      260.31     74.19 o
  -2  12   7      952.96      931.53     89.92 o
  -1  12   7     1631.44     1472.66     87.90 o
   0  12   7        9.42       88.72     62.73 o
   1  12   7      794.95      729.30    199.61 o
   2  12   7     2389.43     2418.06    114.52 o
   3  12   7     4997.25     5506.31    175.80 o
   4  12   7    25139.09    24295.61    521.21 o
   5  12   7   296958.03   301240.66   4595.06 o
   6  12   7    81397.31    81466.58   1308.90 o
   7  12   7   145775.67   148333.11   2309.08 o
   8  12   7     5340.50     5288.67    199.61 o
   9  12   7     3856.02     4030.36    266.15 o
  10  12   7     7523.86     7674.00    212.98 o
  11  12   7    45334.39    45692.56    684.42 o
  12  12   7    26481.08    25696.94    709.73 o
  13  12   7     1142.93     1171.18    118.98 o
  14  12   7      993.79      957.00    116.87 o
  15  12   7     4499.83     4673.07    215.25 o
  16  12   7       81.60      120.75    103.91 o
  17  12   7     2049.43     2160.72    170.12 o
  -8  13   7      116.47      260.61    109.78 o
  -7  13   7     1557.03     1835.05    232.88 o
  -6  13   7    65527.66    64613.84   1779.88 o
  -5  13   7     4884.12     4810.07    399.23 o
  -4  13   7    16170.26    15230.76    364.06 o
  -3  13   7       60.64       55.45     70.57 o
  -2  13   7      125.54       63.16     83.95 o
  -1  13   7      298.37      363.94     78.42 o
   0  13   7     8633.26     8193.01    239.07 o
   1  13   7       41.73      -42.61    116.44 o
   2  13   7     4496.92     4277.00    449.13 o
   3  13   7     2983.81     2860.06    124.99 o
   4  13   7    14299.30    14276.30    308.98 o
   5  13   7    30963.69    31926.69    693.10 o
   6  13   7   223854.86   224948.91   3457.87 o
   7  13   7    66424.59    67857.24   1108.56 o
   8  13   7    32539.58    32805.72    586.70 o
   9  13   7      341.63      612.35    116.44 o
  10  13   7      185.35      606.40    316.05 o
  11  13   7     4625.46     4142.57    293.87 o
  12  13   7      618.93      777.29    106.46 o
  13  13   7      284.83      675.02    106.46 o
  14  13   7     2648.63     2648.80    167.75 o
  15  13   7     7549.99     7732.98    284.69 o
  16  13   7     1579.41     1279.03    144.16 o
  17  13   7        3.34      -85.55    106.46 o
  -7  14   7    11464.56    11158.11    604.38 o
  -6  14   7      806.64      991.13    125.46 o
  -5  14   7    42598.05    40883.66    758.69 o
  -4  14   7       24.38      -15.84    133.08 o
  -3  14   7      299.81      436.78    104.09 o
  -2  14   7      106.65      101.74     99.81 o
  -1  14   7     1947.02     2159.85    221.79 o
   0  14   7     7691.13     7386.49    235.25 o
   1  14   7    25609.82    25356.86    485.99 o
   2  14   7     1438.65     1205.23    144.16 o
   3  14   7     1636.53     1845.77    133.08 o
   4  14   7     3020.72     3195.03    138.55 o
   5  14   7    48157.25    48280.88    822.35 o
   6  14   7    47981.27    47480.35    810.21 o
   7  14   7   108698.97   108794.05   1728.40 o
   8  14   7     1444.60     1587.84    103.91 o
   9  14   7       77.09      209.80     77.63 o
  10  14   7       18.60      171.38     85.19 o
  11  14   7        9.77       83.68     85.19 o
  12  14   7     3745.09     3832.26    310.51 o
  13  14   7     1102.82     1303.60    188.52 o
  14  14   7    14026.65    14170.58    407.67 o
[truncated: 428,804 more chars]
